# Supplementary material for: Identification of a Five-Autophagy-Related-lncRNA Signature as a Novel Prognostic Biomarker for Hepatocellular Carcinoma
Source: Front Mol Biosci. 2021 Jan 11;7:611626. doi: 10.3389/fmolb.2020.611626 (PMC7831610; doi:10.3389/fmolb.2020.611626)
Supplement: Supplementary Table 1 — Univariate Cox regression analysis of the AR-lncRNAs significantly related to HCC OS outcomes. [file Table_1.XLSX]

## Sheet: 2月2
Table S1. Univariate Cox regression analysis of the AR-lncRNAs significantly related to HCC OS outcomes.
gene	HR (95% CI)	p-value
TMCC1-AS1	1.517(1.317-1.747)	7.56018e-09
NRAV	1.639(1.366-1.966)	1.09483e-07
MKLN1-AS	1.482(1.271-1.728)	5.29167e-07
C10orf91	1.19(1.11-1.274)	7.58944e-07
AP000221.1	1.514(1.277-1.796)	1.8954e-06
MIR210HG	1.277(1.154-1.413)	2.05884e-06
SNHG3	1.403(1.219-1.616)	2.48218e-06
LINC01508	1.186(1.103-1.276)	4.3927e-06
DDX11-AS1	1.398(1.207-1.619)	7.8883e-06
WAC-AS1	1.647(1.321-2.055)	9.6875e-06
CYTOR	1.328(1.169-1.51)	1.42236e-05
LINC01138	1.417(1.211-1.659)	1.42542e-05
LINC01063	1.327(1.164-1.513)	2.23597e-05
MAPKAPK5-AS1	1.555(1.266-1.909)	2.49876e-05
LINC01011	1.419(1.205-1.672)	2.70289e-05
DEPDC1-AS1	1.352(1.174-1.557)	2.71377e-05
RHPN1-AS1	1.338(1.167-1.535)	3.1568e-05
AC099850.1	1.415(1.201-1.667)	3.42233e-05
THUMPD3-AS1	1.545(1.257-1.899)	3.64869e-05
LINC00632	1.178(1.09-1.274)	4.00297e-05
ZEB1-AS1	1.445(1.212-1.722)	4.06211e-05
LINC01134	1.325(1.156-1.519)	5.4339e-05
LINC01232	1.448(1.208-1.736)	6.21995e-05
KIF25-AS1	1.182(1.089-1.283)	6.45607e-05
SBF2-AS1	1.399(1.185-1.653)	7.71708e-05
PLBD1-AS1	1.205(1.098-1.322)	8.63092e-05
MIR137HG	1.268(1.126-1.428)	8.7376e-05
FOXD2-AS1	1.271(1.127-1.434)	8.94341e-05
BACE1-AS	1.51(1.227-1.859)	0.000100174
C1orf195	1.409(1.185-1.674)	0.000102577
LINC01968	1.413(1.184-1.686)	0.000126405
NDUFB2-AS1	1.553(1.24-1.946)	0.000127337
LINC01224	1.137(1.065-1.214)	0.000128095
AC009961.3	1.448(1.197-1.751)	0.000138643
AC002511.2	1.225(1.104-1.361)	0.000140685
SZT2-AS1	1.339(1.152-1.557)	0.000142799
DANCR	1.283(1.128-1.459)	0.000144991
LINC01116	1.184(1.085-1.292)	0.000157574
SNHG4	1.241(1.109-1.39)	0.000179197
MIR4435-2HG	1.341(1.149-1.564)	0.000197847
HMGN3-AS1	1.346(1.151-1.575)	0.00020113
AC092168.2	1.452(1.192-1.77)	0.000216299
ASAP1-IT2	1.264(1.116-1.432)	0.000229258
PRR7-AS1	1.238(1.105-1.386)	0.000232683
ZNF529-AS1	1.403(1.17-1.683)	0.000253969
SERHL	1.301(1.129-1.498)	0.000264727
MYLK-AS1	1.317(1.136-1.528)	0.000266393
SLC2A1-AS1	1.224(1.097-1.365)	0.000284455
RNF144A-AS1	1.153(1.067-1.246)	0.000325943
LINC01136	1.21(1.09-1.344)	0.000339231
NBAT1	1.44(1.179-1.76)	0.000357567
LINC01250	1.368(1.152-1.625)	0.000361298
PIK3CD-AS2	1.165(1.071-1.268)	0.00037929
TDRKH-AS1	1.315(1.13-1.529)	0.000391123
PRRT3-AS1	1.222(1.093-1.366)	0.000425635
WASIR2	1.238(1.099-1.395)	0.000462248
SNHG20	1.409(1.162-1.709)	0.00048402
SNHG12	1.376(1.15-1.647)	0.000491221
VLDLR-AS1	1.18(1.075-1.294)	0.000494262
PCAT6	1.258(1.105-1.433)	0.000523449
PXN-AS1	1.459(1.178-1.807)	0.000529796
SNHG1	1.372(1.147-1.641)	0.000533004
LINC00862	1.209(1.086-1.347)	0.000558722
UBE2E1-AS1	1.387(1.151-1.671)	0.000574703
ARHGAP31-AS1	1.236(1.095-1.394)	0.000574817
LINC01772	1.346(1.135-1.596)	0.000626345
NIFK-AS1	1.413(1.158-1.723)	0.000646938
LINC00205	1.286(1.112-1.487)	0.000682557
TRAF3IP2-AS1	1.43(1.16-1.764)	0.000812508
LINC02120	1.372(1.14-1.653)	0.000842825
LINC01460	1.267(1.102-1.457)	0.000889093
TBC1D8-AS1	1.318(1.12-1.552)	0.000894716
AC092171.2	1.273(1.104-1.469)	0.000920261
AC068196.1	1.365(1.136-1.641)	0.000925294
RNASEH1-AS1	1.413(1.15-1.736)	0.00101238
LRP4-AS1	1.257(1.096-1.441)	0.00102894
KTN1-AS1	1.357(1.131-1.628)	0.00103258
CASC11	1.327(1.12-1.572)	0.00105192
ARMCX5-GPRASP2	1.425(1.151-1.765)	0.00117348
PTOV1-AS1	1.402(1.142-1.72)	0.00123958
HDAC11-AS1	1.322(1.116-1.565)	0.00124667
ZNF337-AS1	1.366(1.13-1.651)	0.00126918
ZBTB11-AS1	1.431(1.15-1.78)	0.00131429
ITGA9-AS1	1.346(1.122-1.613)	0.00133732
LINC02112	1.461(1.158-1.845)	0.00140582
LINC01559	1.105(1.039-1.175)	0.00146788
SNHG21	1.362(1.126-1.647)	0.00147706
TRIM52-AS1	1.414(1.142-1.752)	0.00151243
RASSF8-AS1	1.278(1.098-1.489)	0.00156409
TUG1	1.415(1.14-1.756)	0.00164863
AC007620.3	1.452(1.151-1.833)	0.00169152
LINC00513	1.181(1.064-1.311)	0.00176099
ZFAS1	1.287(1.099-1.507)	0.00176414
LINC00623	1.28(1.096-1.495)	0.00181969
LINC00165	1.281(1.096-1.496)	0.00186145
FAM27C	1.183(1.064-1.315)	0.0019032
AC105760.2	1.311(1.104-1.556)	0.00199207
LINC00661	1.138(1.048-1.235)	0.0020735
MELTF-AS1	1.192(1.065-1.333)	0.00218018
LINC01594	1.254(1.085-1.449)	0.00219911
AC009299.2	1.241(1.08-1.425)	0.00224721
LINC01096	1.19(1.064-1.331)	0.00233609
LINC00654	1.167(1.056-1.288)	0.00234638
CYB561D2	1.482(1.15-1.909)	0.00236233
SNHG16	1.344(1.11-1.627)	0.00245633
UBR5-AS1	1.391(1.123-1.723)	0.00248896
TGFB2-AS1	1.163(1.054-1.282)	0.00255234
TM4SF19-AS1	1.241(1.078-1.429)	0.00270869
HCG15	1.185(1.061-1.325)	0.00275194
AC012462.1	1.359(1.111-1.663)	0.00289148
FOXP4-AS1	1.156(1.05-1.272)	0.00302658
AC007365.1	1.31(1.096-1.567)	0.00308153
LINC01353	1.214(1.068-1.381)	0.00308314
MCM3AP-AS1	1.303(1.093-1.552)	0.00309528
RMDN2-AS1	1.242(1.076-1.435)	0.00311206
CDKN2B-AS1	1.177(1.056-1.311)	0.00316444
UNC5B-AS1	1.212(1.066-1.377)	0.00322335
LINC00622	1.188(1.059-1.333)	0.00341208
NUTM2B-AS1	1.409(1.119-1.773)	0.00348291
LINC01436	1.093(1.03-1.16)	0.00349025
ELF3-AS1	1.211(1.065-1.377)	0.00354681
HCG25	1.313(1.093-1.576)	0.00358433
LINC00628	1.205(1.063-1.366)	0.00361111
AC108463.1	1.253(1.076-1.458)	0.00362267
LINC00973	1.388(1.113-1.731)	0.0036676
SNHG17	1.298(1.089-1.548)	0.00367635
LINC01775	1.256(1.076-1.465)	0.00379531
SNHG7	1.268(1.079-1.49)	0.0038763
LINC00847	1.354(1.101-1.666)	0.00407942
MYOSLID	1.24(1.069-1.438)	0.00450191
LINC01703	1.168(1.049-1.301)	0.00465379
SNHG6	1.228(1.065-1.417)	0.00475226
C1orf147	1.225(1.064-1.411)	0.00484232
ASH1L-AS1	1.296(1.081-1.553)	0.0050231
LINC02057	1.372(1.1-1.712)	0.00506371
SAP30L-AS1	1.289(1.079-1.539)	0.0050689
NRSN2-AS1	1.233(1.064-1.429)	0.00535242
LHFPL3-AS2	1.088(1.025-1.155)	0.00535308
LINC01311	1.248(1.067-1.459)	0.00546439
LINC00412	1.312(1.083-1.59)	0.00551233
LINC00960	1.127(1.036-1.227)	0.00554157
PITPNA-AS1	1.273(1.073-1.511)	0.0057534
LINC01293	1.21(1.056-1.386)	0.00597482
OTUD6B-AS1	1.352(1.09-1.676)	0.00604467
SSSCA1-AS1	1.363(1.093-1.701)	0.0060571
AC024560.2	1.154(1.041-1.28)	0.00647996
SMCR5	1.442(1.107-1.878)	0.0066598
LINC01534	1.261(1.066-1.49)	0.00667793
MCPH1-AS1	1.243(1.062-1.454)	0.00675934
USP27X-AS1	1.172(1.045-1.316)	0.00678539
ZNF663P	1.247(1.063-1.464)	0.00682968
BACH1-AS1	1.241(1.061-1.451)	0.00686701
DGUOK-AS1	1.23(1.058-1.429)	0.00690263
BCDIN3D-AS1	1.27(1.068-1.511)	0.00692358
LINC00294	1.334(1.082-1.644)	0.00706009
ZIM2-AS1	1.138(1.036-1.25)	0.00707492
LINC00882	1.175(1.045-1.322)	0.00716042
STARD7-AS1	1.423(1.1-1.841)	0.00726395
LRP1-AS	1.294(1.072-1.563)	0.00740836
LMCD1-AS1	1.233(1.057-1.438)	0.00757024
SCAMP1-AS1	1.376(1.088-1.74)	0.0076799
AP001372.2	1.327(1.078-1.634)	0.00771279
WDR11-AS1	1.231(1.056-1.434)	0.00787353
HCG18	1.266(1.064-1.508)	0.00798712
LINC01340	1.436(1.099-1.876)	0.00806133
NPHP3-AS1	1.259(1.061-1.493)	0.00817948
LINC00662	1.314(1.073-1.61)	0.00838845
ZNF674-AS1	1.331(1.076-1.648)	0.00849464
MIF-AS1	1.159(1.038-1.294)	0.00869282
LINC01229	1.17(1.041-1.316)	0.00869819
DSG2-AS1	1.17(1.04-1.316)	0.00888185
AC005562.1	1.231(1.053-1.438)	0.00894146
OSMR-AS1	1.172(1.04-1.321)	0.00907548
LINC01424	1.225(1.052-1.427)	0.00910696
STT3A-AS1	1.273(1.062-1.526)	0.00912536
AC016722.3	1.198(1.046-1.372)	0.00920033
CASC8	1.135(1.032-1.248)	0.00925918
JPX	1.372(1.081-1.742)	0.00943269
LINC01433	1.298(1.066-1.581)	0.00951949
GAS5	1.218(1.049-1.414)	0.00961725
LINC00511	1.093(1.022-1.17)	0.00998026
LINC01105	1.183(1.041-1.345)	0.0101321
LINC00664	1.121(1.028-1.223)	0.0101546
UBE2R2-AS1	1.29(1.062-1.566)	0.0101697
ACAP2-IT1	1.226(1.049-1.432)	0.0105956
ZNF649-AS1	1.242(1.052-1.466)	0.0106338
FRMD6-AS1	1.184(1.04-1.349)	0.0107507
LINC01068	1.257(1.054-1.5)	0.0109381
SPATA3-AS1	1.153(1.033-1.287)	0.0109801
LINC00685	1.211(1.045-1.403)	0.0110915
GUSBP11	1.196(1.042-1.374)	0.0112083
MIS18A-AS1	1.24(1.05-1.465)	0.011212
AC006538.1	1.156(1.033-1.293)	0.0114084
AC108025.2	1.37(1.073-1.748)	0.0114258
TPT1-AS1	1.326(1.065-1.652)	0.0115808
LINC01836	1.118(1.025-1.219)	0.011644
AC005083.1	1.106(1.023-1.196)	0.0117313
IGFL2-AS1	1.131(1.028-1.245)	0.0117704
LINC01104	1.458(1.087-1.956)	0.0118836
LINC00909	1.305(1.06-1.606)	0.01202
ELDR	1.206(1.042-1.396)	0.0120296
AC098820.3	1.239(1.048-1.465)	0.0120656
LINC00997	1.302(1.059-1.6)	0.0121263
AC012370.2	1.329(1.064-1.662)	0.0123888
LENG8-AS1	1.255(1.05-1.499)	0.0124508
LINC00336	1.197(1.039-1.379)	0.0125572
HOXA-AS3	1.14(1.029-1.264)	0.0125766
LINC00460	1.143(1.029-1.271)	0.0128397
TXNDC12-AS1	1.378(1.069-1.777)	0.0132153
LINC01336	1.172(1.034-1.328)	0.013252
LINC00471	1.224(1.043-1.436)	0.0132536
DARS-AS1	1.222(1.043-1.432)	0.0132561
NEBL-AS1	1.156(1.031-1.297)	0.0133938
PTPRG-AS1	1.143(1.028-1.27)	0.0134595
LINC01109	1.794(1.128-2.853)	0.0134971
AKT3-IT1	1.566(1.097-2.236)	0.0135555
DTX2P1-UPK3BP1-PMS2P11	1.28(1.052-1.558)	0.0136727
BACH1-IT1	1.219(1.042-1.428)	0.0136846
LINC02043	1.157(1.03-1.299)	0.0138838
C10orf25	1.296(1.054-1.593)	0.013992
SRGAP3-AS2	1.163(1.031-1.311)	0.0142343
AC092159.2	1.148(1.028-1.282)	0.0146019
LINC01929	1.111(1.021-1.21)	0.0146385
OSBPL10-AS1	1.434(1.073-1.915)	0.0146958
AC108676.1	1.142(1.026-1.27)	0.0147276
ZNF561-AS1	1.349(1.06-1.716)	0.0148201
SNAP47-AS1	1.247(1.044-1.49)	0.014968
CAHM	1.211(1.038-1.414)	0.0151881
CXXC5-AS1	1.322(1.055-1.658)	0.0154594
CIRBP-AS1	1.267(1.046-1.535)	0.0154781
C9orf41-AS1	1.281(1.048-1.566)	0.015783
LINC02188	1.095(1.017-1.18)	0.0162489
SNHG15	1.185(1.032-1.36)	0.0163016
DNAH17-AS1	1.181(1.03-1.354)	0.0168452
LINC01315	1.157(1.026-1.303)	0.0169652
APTR	1.321(1.051-1.662)	0.0171432
ZNF252P-AS1	1.211(1.034-1.417)	0.0172357
LINC01184	1.195(1.031-1.386)	0.0178954
C2orf48	1.133(1.022-1.257)	0.0180338
LINC01869	1.199(1.032-1.394)	0.0181071
LINC00887	1.109(1.018-1.209)	0.0183715
NUTM2A-AS1	1.311(1.047-1.642)	0.0184457
LINC01560	1.258(1.039-1.524)	0.0187238
UPK1A-AS1	1.096(1.015-1.183)	0.0191164
SIDT1-AS1	0.436(0.218-0.875)	0.0194555
LINC00665	1.098(1.015-1.188)	0.0197728
BACH1-IT2	1.191(1.028-1.381)	0.0200438
GHRLOS	1.224(1.032-1.452)	0.0200612
RUSC1-AS1	1.202(1.029-1.403)	0.0202229
SNHG10	1.265(1.037-1.543)	0.0204741
AC003956.1	0.83(0.709-0.972)	0.020649
PINK1-AS	1.285(1.039-1.591)	0.0209425
TBL1XR1-AS1	1.374(1.049-1.8)	0.0211913
EPN2-AS1	1.349(1.046-1.74)	0.0213043
FGD5-AS1	1.266(1.036-1.548)	0.0214208
AC005498.3	1.152(1.021-1.299)	0.0214306
LINC00652	1.174(1.024-1.347)	0.0214546
FBXL19-AS1	1.157(1.022-1.31)	0.0214667
LINC02159	1.098(1.014-1.189)	0.0215366
DLEU2	1.187(1.025-1.374)	0.0216802
LIX1-AS1	1.215(1.029-1.436)	0.0219323
SAPCD1-AS1	1.172(1.023-1.343)	0.0219624
DLEU2L	1.155(1.02-1.307)	0.0225449
FARP1-AS1	1.189(1.025-1.38)	0.0225607
NPSR1-AS1	1.072(1.01-1.137)	0.0226747
JMJD1C-AS1	1.182(1.023-1.366)	0.023457
IPO9-AS1	1.22(1.027-1.449)	0.0237368
GHET1	1.158(1.02-1.316)	0.0237905
AC025171.1	1.169(1.021-1.339)	0.0239105
AC226118.1	1.14(1.017-1.277)	0.0245259
BAALC-AS1	1.134(1.016-1.265)	0.0246396
LINC01833	1.07(1.009-1.135)	0.0248576
LINC01783	1.114(1.014-1.225)	0.0249498
SLC12A9-AS1	1.142(1.017-1.282)	0.0251782
LINC01391	1.267(1.03-1.559)	0.02538
LINC01033	1.212(1.024-1.434)	0.0255094
CATIP-AS2	1.176(1.02-1.357)	0.0255343
LINC01278	1.281(1.031-1.591)	0.0255659
TMEM147-AS1	1.208(1.023-1.425)	0.0256872
LINC01366	1.215(1.024-1.441)	0.0257519
LINC02041	1.092(1.011-1.18)	0.0260528
AC068831.6	1.237(1.026-1.493)	0.0261652
RBFADN	1.173(1.019-1.35)	0.0265015
MRVI1-AS1	1.188(1.02-1.383)	0.0267655
HPN-AS1	0.881(0.787-0.986)	0.0280663
LINC01106	1.129(1.013-1.258)	0.0284286
LINC00315	1.18(1.017-1.368)	0.028775
STX18-AS1	1.199(1.018-1.411)	0.029702
DACT3-AS1	1.213(1.018-1.447)	0.0309473
AC124944.3	1.166(1.014-1.341)	0.0316878
AL133243.2	1.204(1.016-1.428)	0.032386
CBR3-AS1	1.184(1.013-1.384)	0.0335376
NFIA-AS2	1.145(1.01-1.297)	0.0338773
PRC1-AS1	1.166(1.012-1.343)	0.0340557
HEIH	1.315(1.021-1.694)	0.0341764
LINC01607	1.134(1.009-1.276)	0.0349039
AC012506.4	1.257(1.016-1.554)	0.0353708
SLC25A21-AS1	1.127(1.008-1.259)	0.0354805
LINC02035	1.193(1.012-1.407)	0.0355935
LINC02044	1.195(1.012-1.411)	0.0360996
SEMA6A-AS1	1.177(1.01-1.372)	0.0365063
ETV5-AS1	1.283(1.016-1.621)	0.036513
NNT-AS1	1.227(1.013-1.487)	0.036824
AP000265.1	1.255(1.014-1.552)	0.0368446
C1orf143	1.235(1.013-1.507)	0.0368973
LINC01107	1.256(1.014-1.556)	0.0370634
UGDH-AS1	1.216(1.012-1.461)	0.0371685
AC092171.4	1.172(1.009-1.362)	0.0372415
UBA6-AS1	1.275(1.014-1.603)	0.0373081
HAGLR	1.07(1.004-1.14)	0.0373529
COL18A1-AS1	1.228(1.012-1.49)	0.0374585
BRWD1-AS1	1.225(1.012-1.483)	0.0374631
HMMR-AS1	1.359(1.018-1.814)	0.037512
GLIS3-AS1	1.234(1.012-1.504)	0.0376656
AC012485.2	1.135(1.007-1.278)	0.0376968
ZNF350-AS1	1.168(1.009-1.353)	0.037819
DLEU7-AS1	1.137(1.007-1.283)	0.0378443
TMEM161B-AS1	1.214(1.011-1.459)	0.0380672
LINC01531	1.239(1.012-1.518)	0.038187
LINC00941	1.095(1.005-1.193)	0.0383755
VPS9D1-AS1	1.128(1.006-1.264)	0.0387369
DSCR9	1.171(1.008-1.36)	0.0391235
CCNT2-AS1	1.207(1.009-1.444)	0.0393687
SVIL-AS1	1.229(1.01-1.495)	0.0394505
RUNDC3A-AS1	1.136(1.006-1.283)	0.0399097
ID2-AS1	1.163(1.007-1.343)	0.0400984
DGCR11	1.187(1.007-1.398)	0.0406772
LINC01014	1.102(1.004-1.209)	0.0406958
AC010761.6	1.195(1.006-1.421)	0.0426379
LINC01515	1.147(1.004-1.311)	0.0435786
SMC2-AS1	1.15(1.004-1.318)	0.0440119
AC140912.1	1.13(1.003-1.273)	0.0442172
SPACA6P-AS	1.166(1.003-1.354)	0.0449145
AC009506.1	1.207(1.004-1.452)	0.0450489
ALKBH3-AS1	1.185(1.004-1.4)	0.0452974
LINC01600	1.138(1.003-1.292)	0.045456
TM4SF1-AS1	1.133(1.002-1.281)	0.0455373
PRICKLE2-AS3	1.188(1.003-1.407)	0.0460386
LINC02097	1.144(1.002-1.305)	0.0460494
PCAT14	1.103(1.002-1.215)	0.0461732
PRR34-AS1	1.134(1.002-1.283)	0.0463981
AC016735.1	1.077(1.001-1.158)	0.046639
NORAD	1.286(1.004-1.649)	0.0467494
PRSS30P	1.12(1.001-1.252)	0.0475771
LINC01006	1.206(1.002-1.451)	0.0478292
LINC01963	1.153(1.001-1.329)	0.0481946
HOXA11-AS	1.088(1.001-1.182)	0.0482721
ZNF32-AS1	1.167(1.001-1.36)	0.0483406
LINC01691	1.143(1.001-1.305)	0.0486649
PYCARD-AS1	1.16(1-1.346)	0.049538
AC005307.1	1.147(1-1.316)	0.0497687
INTS6-AS1	1.186(1-1.407)	0.0499512
ALMS1-IT1	1.143(1-1.306)	0.0499513
TMEM246-AS1	1.206(1-1.455)	0.0504307
ZNF32-AS2	1.134(0.999-1.288)	0.0512881
AC002066.1	1.128(0.999-1.274)	0.0515097
TMPO-AS1	1.152(0.999-1.329)	0.0516998
ASB16-AS1	1.226(0.998-1.505)	0.0517648
AC073254.1	1.171(0.999-1.372)	0.0520329
MIRLET7BHG	1.154(0.998-1.333)	0.0526001
FOXCUT	1.155(0.998-1.336)	0.0527227
LINC01730	1.122(0.998-1.262)	0.05335
TTC39A-AS1	1.102(0.998-1.216)	0.0538861
LINC01004	1.179(0.997-1.393)	0.0539134
C1orf229	1.117(0.998-1.251)	0.0540647
ACTN1-AS1	1.155(0.997-1.337)	0.0542145
TFAP2A-AS1	1.084(0.998-1.178)	0.0545725
LRRC75A-AS1	1.17(0.997-1.374)	0.054774
PSPC1-AS2	1.183(0.996-1.404)	0.055407
GTF3C2-AS1	1.148(0.996-1.322)	0.056461
STAU2-AS1	1.15(0.996-1.328)	0.0565665
ZNF793-AS1	1.086(0.998-1.182)	0.0570753
LINC01091	1.1(0.997-1.213)	0.0575632
AC073316.1	1.168(0.995-1.37)	0.0580776
SNRK-AS1	1.168(0.995-1.372)	0.0583237
LINC02193	1.143(0.995-1.314)	0.0592309
LINC00992	1.065(0.997-1.138)	0.0596832
USP46-AS1	1.185(0.993-1.415)	0.0602941
YEATS2-AS1	1.145(0.994-1.32)	0.0612975
MAMDC2-AS1	0.881(0.772-1.006)	0.0613019
SNHG11	1.191(0.992-1.43)	0.0613743
LINC01619	1.097(0.995-1.209)	0.0627627
ERI3-IT1	1.223(0.989-1.512)	0.0630824
C18orf65	1.158(0.992-1.351)	0.063416
AL133243.3	1.212(0.989-1.486)	0.0634643
C8orf49	1.149(0.992-1.331)	0.0642178
EGOT	1.089(0.995-1.192)	0.0643144
LINC01978	1.099(0.994-1.216)	0.0644252
LINC01123	1.1(0.994-1.217)	0.0656936
PITRM1-AS1	1.121(0.993-1.267)	0.0657146
SND1-IT1	1.239(0.986-1.558)	0.066489
LINC01948	1.107(0.993-1.234)	0.066656
EBLN3P	1.187(0.988-1.425)	0.0668556
NPPA-AS1	1.128(0.991-1.284)	0.0678065
LINC02185	1.125(0.991-1.276)	0.0678813
SEMA6A-AS2	1.187(0.987-1.428)	0.0683225
LINC01191	1.121(0.991-1.268)	0.0683909
MIR181A2HG	1.11(0.992-1.243)	0.0688486
CYP4F26P	1.116(0.991-1.256)	0.0693368
C10orf111	1.194(0.986-1.447)	0.0698956
KIAA1614-AS1	1.133(0.99-1.297)	0.0702922
PVT1	1.109(0.991-1.241)	0.0709404
SOS1-IT1	1.2(0.984-1.464)	0.0720061
POT1-AS1	1.142(0.988-1.321)	0.072589
PP7080	1.134(0.989-1.301)	0.0726938
CCDC18-AS1	1.165(0.985-1.377)	0.0746099
C9orf147	1.184(0.983-1.425)	0.0746273
DPP10-AS1	1.059(0.994-1.128)	0.0748521
AC092198.1	1.111(0.989-1.248)	0.0757117
DPYD-AS1	1.159(0.985-1.365)	0.075804
DENND5B-AS1	1.176(0.983-1.407)	0.0766794
STAM-AS1	1.131(0.987-1.296)	0.0767338
FSIP2-AS1	1.127(0.987-1.286)	0.0771298
FAM222A-AS1	1.11(0.989-1.245)	0.0773651
AC007319.1	1.114(0.987-1.257)	0.0795716
GRM5-AS1	1.135(0.985-1.308)	0.0798264
NOP14-AS1	1.23(0.975-1.552)	0.0801234
AC012368.1	1.113(0.987-1.254)	0.0806836
LINC02147	1.155(0.983-1.357)	0.0808137
AC114763.1	1.16(0.982-1.371)	0.0808798
AC008691.1	1.18(0.979-1.421)	0.0817481
OGFRP1	1.135(0.984-1.31)	0.0820863
AP000350.5	1.14(0.982-1.324)	0.0843088
LINC01312	1.346(0.96-1.886)	0.0844406
ZNF346-IT1	1.162(0.979-1.38)	0.0868606
AC073218.1	1.124(0.983-1.285)	0.0870432
TTC21B-AS1	1.195(0.974-1.465)	0.0871296
FALEC	1.136(0.981-1.315)	0.0877447
CD27-AS1	1.204(0.973-1.489)	0.0880497
PSMD6-AS2	1.122(0.982-1.282)	0.0896939
LINP1	1.074(0.989-1.167)	0.0907284
LINC01614	1.094(0.986-1.214)	0.091011
AC004490.1	1.159(0.976-1.377)	0.0931648
TH2LCRR	1.136(0.979-1.318)	0.093651
LINC01852	1.104(0.983-1.24)	0.0941721
RAPGEF4-AS1	1.116(0.981-1.27)	0.0948636
EPB41L4A-AS1	1.186(0.971-1.45)	0.0949964
NFYC-AS1	1.12(0.98-1.281)	0.0967574
ALG1L9P	1.177(0.971-1.426)	0.0971517
DHRSX-IT1	1.132(0.977-1.31)	0.098224
ZMIZ1-AS1	1.099(0.982-1.229)	0.0988106
RBM12B-AS1	1.128(0.977-1.302)	0.0995546
LINC01798	1.166(0.971-1.4)	0.0997376
LINC01342	1.166(0.971-1.4)	0.0998503
AQP4-AS1	1.1(0.981-1.233)	0.101407
AC093690.1	1.14(0.975-1.333)	0.101495
OSGEPL1-AS1	1.175(0.969-1.426)	0.10185
ABALON	1.101(0.981-1.236)	0.101933
RAD21-AS1	1.124(0.976-1.295)	0.104116
AF230666.2	1.175(0.967-1.427)	0.105363
LINC00115	1.152(0.971-1.367)	0.105396
LINC01355	1.131(0.974-1.313)	0.106397
AATBC	1.12(0.976-1.284)	0.106728
GAS5-AS1	1.206(0.96-1.513)	0.106914
AC004947.2	1.098(0.98-1.23)	0.107117
SNHG14	1.076(0.984-1.177)	0.107131
SEC24B-AS1	1.173(0.966-1.424)	0.107807
ST3GAL5-AS1	1.139(0.972-1.334)	0.107871
LINC02056	1.212(0.958-1.534)	0.109014
AC091153.4	1.177(0.964-1.436)	0.110361
CYP4A22-AS1	1.112(0.976-1.268)	0.110538
LCMT1-AS2	1.13(0.972-1.313)	0.110735
COLCA1	1.075(0.984-1.174)	0.111144
MAL2	1.089(0.98-1.21)	0.112192
HIF1A-AS1	1.148(0.968-1.362)	0.113634
RNF139-AS1	1.145(0.968-1.353)	0.113719
PRMT5-AS1	1.155(0.966-1.381)	0.115019
MIATNB	1.154(0.966-1.378)	0.115451
WWTR1-AS1	1.127(0.971-1.309)	0.116783
LINC00479	1.086(0.98-1.203)	0.117256
CRYM-AS1	1.132(0.969-1.323)	0.118162
TONSL-AS1	1.136(0.968-1.334)	0.118733
OXCT1-AS1	1.109(0.974-1.262)	0.119526
FOXP1-IT1	1.21(0.951-1.54)	0.120355
AC017002.1	1.174(0.958-1.438)	0.121383
KIF9-AS1	1.172(0.959-1.432)	0.121905
LINC01359	1.123(0.97-1.3)	0.122032
KCNQ1OT1	1.103(0.974-1.249)	0.122369
IL12A-AS1	1.111(0.972-1.271)	0.122837
C22orf24	1.149(0.963-1.372)	0.123167
LINC01271	1.1(0.974-1.243)	0.124855
LINC01671	1.057(0.985-1.134)	0.125007
LINC01376	1.151(0.962-1.377)	0.12539
AC019186.1	1.139(0.964-1.346)	0.125652
LINC01976	1.129(0.966-1.318)	0.126104
AC012506.2	1.099(0.973-1.241)	0.127349
PLCXD2-AS1	1.224(0.943-1.589)	0.128298
THAP9-AS1	1.158(0.958-1.399)	0.128442
SLC6A1-AS1	0.926(0.838-1.023)	0.13092
FAM215B	1.143(0.961-1.361)	0.131576
AC159540.2	1.257(0.934-1.691)	0.132004
GPC6-AS2	1.22(0.941-1.581)	0.132831
AC007787.2	1.155(0.957-1.394)	0.133844
HM13-IT1	1.122(0.965-1.304)	0.135468
TRIM31-AS1	1.102(0.97-1.253)	0.137074
LINC01122	1.121(0.964-1.304)	0.137262
TMEM51-AS1	1.064(0.98-1.154)	0.139861
LINC02019	1.119(0.964-1.3)	0.140011
CDC42-IT1	1.222(0.935-1.597)	0.141898
LINC00630	1.1(0.969-1.249)	0.142108
GAS8-AS1	1.119(0.963-1.3)	0.142412
AC007879.3	1.124(0.961-1.315)	0.143466
ZNF436-AS1	1.141(0.956-1.361)	0.144204
LINC02204	1.102(0.967-1.256)	0.144964
LINC01003	1.136(0.957-1.348)	0.145542
FTCD-AS1	0.913(0.808-1.032)	0.146212
AGAP11	0.86(0.701-1.055)	0.147153
C9orf106	1.074(0.975-1.184)	0.147824
LINC01347	1.095(0.968-1.238)	0.148982
LINC00483	1.092(0.968-1.232)	0.152449
LINC01372	1.115(0.96-1.294)	0.153295
FAM95B1	1.187(0.938-1.501)	0.153342
AC062028.1	1.121(0.958-1.312)	0.153866
KLF7-IT1	1.132(0.954-1.343)	0.15426
LINC01140	1.094(0.966-1.238)	0.156418
SLX1A-SULT1A3	1.132(0.954-1.344)	0.156653
ANKRD10-IT1	1.089(0.968-1.226)	0.156904
LINC00316	1.096(0.965-1.244)	0.15736
LINC00852	1.155(0.946-1.412)	0.157664
LINC01592	1.21(0.928-1.578)	0.15918
ITCH-IT1	0.816(0.615-1.083)	0.159656
LIPC-AS1	1.11(0.959-1.285)	0.160632
ARAP1-AS2	1.102(0.962-1.263)	0.160805
OR2A1-AS1	1.085(0.968-1.217)	0.162336
LINC00957	1.1(0.962-1.258)	0.162639
AC013460.1	1.122(0.954-1.32)	0.162712
RNF157-AS1	1.056(0.978-1.141)	0.16272
LINC00113	1.101(0.962-1.261)	0.162859
SOX21-AS1	1.08(0.969-1.204)	0.163691
AC156455.1	1.083(0.968-1.213)	0.164113
UBL7-AS1	1.133(0.95-1.352)	0.164541
B3GALT5-AS1	1.087(0.966-1.223)	0.164731
PROSER2-AS1	1.109(0.958-1.283)	0.16543
AFAP1-AS1	1.035(0.986-1.086)	0.165784
LINC00334	1.13(0.95-1.343)	0.167967
IQCH-AS1	0.86(0.694-1.066)	0.168122
C20orf197	1.094(0.962-1.245)	0.169279
NAV2-AS3	1.103(0.958-1.271)	0.170844
C9orf163	0.903(0.779-1.045)	0.171303
POLR2J4	1.153(0.94-1.414)	0.171419
DLX6-AS1	1.048(0.98-1.122)	0.171624
ADD3-AS1	1.11(0.955-1.291)	0.172346
TRHDE-AS1	1.038(0.984-1.094)	0.172816
LINC01117	1.094(0.961-1.246)	0.173039
LINC00707	1.076(0.968-1.196)	0.176566
UBE2Q1-AS1	1.103(0.956-1.273)	0.178171
LINC01979	1.061(0.973-1.157)	0.17822
SFTPD-AS1	0.884(0.739-1.058)	0.179058
ZSWIM8-AS1	1.138(0.941-1.376)	0.183853
AC027601.1	1.113(0.95-1.304)	0.184265
STXBP5-AS1	1.084(0.962-1.223)	0.186515
RAD51-AS1	1.13(0.942-1.354)	0.187531
ADNP-AS1	1.153(0.932-1.426)	0.18972
AC093484.4	1.098(0.955-1.263)	0.190491
ISM1-AS1	1.108(0.949-1.295)	0.194074
XIST	1.024(0.988-1.06)	0.19464
TCEAL3-AS1	0.776(0.528-1.139)	0.194985
TRAPPC12-AS1	1.082(0.96-1.22)	0.196002
MID1IP1-AS1	1.076(0.963-1.202)	0.19689
LINC00677	1.108(0.948-1.294)	0.198568
UCA1	1.038(0.98-1.098)	0.201161
EML2-AS1	1.178(0.916-1.515)	0.20135
LINC01686	1.074(0.962-1.198)	0.202615
TMEM9B-AS1	1.094(0.953-1.256)	0.203292
PKP4-AS1	1.086(0.956-1.234)	0.205631
AC008074.3	1.091(0.953-1.25)	0.207526
LINC01541	1.117(0.94-1.326)	0.208241
MIR600HG	1.087(0.954-1.237)	0.21036
LINC00304	1.08(0.956-1.22)	0.215173
BMS1P4	1.123(0.935-1.349)	0.215392
MUC2	1.054(0.97-1.146)	0.216257
WDFY3-AS2	1.077(0.957-1.213)	0.217592
AC058791.1	1.097(0.947-1.271)	0.219312
CASC2	1.08(0.955-1.222)	0.219514
ARHGAP27P1-BPTFP1-KPNA2P3	1.115(0.936-1.327)	0.222187
PPP1R26-AS1	1.089(0.949-1.25)	0.22234
TTC28-AS1	1.162(0.912-1.481)	0.224163
SNHG25	1.081(0.953-1.226)	0.224561
FAM157C	1.073(0.958-1.202)	0.225148
AC073130.1	1.111(0.937-1.318)	0.225247
TMLHE-AS1	1.115(0.935-1.329)	0.225387
AC084809.2	0.877(0.708-1.085)	0.225823
SNHG5	1.087(0.949-1.245)	0.226745
MESTIT1	1.096(0.945-1.272)	0.226805
MED14OS	1.139(0.922-1.406)	0.229014
ST20-AS1	0.898(0.753-1.07)	0.229447
AP001437.1	1.098(0.942-1.28)	0.229509
PDCD4-AS1	1.112(0.935-1.322)	0.229931
ZNF528-AS1	1.07(0.957-1.196)	0.232416
AGBL5-IT1	1.108(0.936-1.31)	0.233566
CASK-AS1	1.134(0.922-1.395)	0.234827
AC021224.1	1.105(0.937-1.304)	0.23582
WWC2-AS2	1.101(0.939-1.29)	0.236358
NCBP2-AS1	1.098(0.94-1.283)	0.236981
PSMA3-AS1	1.134(0.921-1.396)	0.237139
ASH1L-IT1	1.192(0.891-1.596)	0.237212
MATN1-AS1	1.113(0.931-1.33)	0.240558
LINC01977	1.053(0.966-1.147)	0.241126
AP4B1-AS1	1.085(0.947-1.243)	0.241261
FRY-AS1	1.087(0.945-1.251)	0.242375
LINC01089	1.109(0.932-1.321)	0.244409
MIR181A1HG	1.202(0.882-1.639)	0.24446
AC092620.3	1.151(0.908-1.46)	0.244461
ENTPD1-AS1	1.111(0.931-1.326)	0.244746
BCRP3	1.06(0.961-1.17)	0.2464
ERICH6-AS1	1.093(0.94-1.27)	0.246865
AC016700.2	1.099(0.936-1.29)	0.248097
LINC02175	1.087(0.943-1.253)	0.248127
ATP6V0E2-AS1	1.075(0.951-1.216)	0.24837
LINC00894	1.081(0.947-1.235)	0.248671
AC139887.4	0.924(0.807-1.057)	0.249329
AC016644.1	0.788(0.525-1.183)	0.250144
PCCA-AS1	0.884(0.717-1.091)	0.251202
LINC01535	1.051(0.965-1.144)	0.252502
PRKG1-AS1	1.065(0.955-1.188)	0.255995
AP006621.5	1.067(0.954-1.195)	0.257012
DNAJC9-AS1	1.097(0.935-1.287)	0.257119
ALOX12-AS1	1.137(0.91-1.42)	0.257456
MNX1-AS2	0.934(0.83-1.051)	0.257839
LACTB2-AS1	1.109(0.927-1.327)	0.258384
LINC02080	1.103(0.93-1.307)	0.259132
HIF1A-AS2	1.094(0.936-1.278)	0.259645
CCDC183-AS1	1.089(0.939-1.262)	0.260276
C5orf66-AS1	0.917(0.788-1.067)	0.262815
LINC02038	1.057(0.959-1.164)	0.264018
AC007879.4	1.136(0.907-1.422)	0.265692
LINC00921	1.116(0.919-1.355)	0.266876
LINC01829	1.079(0.943-1.235)	0.268807
PCAT1	1.091(0.934-1.276)	0.272139
AC018832.1	1.2(0.866-1.663)	0.272546
LHFPL3-AS1	1.071(0.947-1.212)	0.27374
LINC01812	1.132(0.906-1.415)	0.273815
AC114730.2	1.125(0.911-1.391)	0.274258
PAXBP1-AS1	1.11(0.92-1.34)	0.275242
GOLGA8M	0.939(0.84-1.051)	0.275769
LINC00494	1.038(0.971-1.11)	0.27654
INE1	1.103(0.924-1.316)	0.277278
GACAT2	1.066(0.95-1.197)	0.277572
ABHD11-AS1	1.056(0.957-1.164)	0.278442
LINC00452	1.105(0.922-1.324)	0.279646
CLIP1-AS1	0.913(0.774-1.077)	0.281132
AC005753.1	1.101(0.924-1.312)	0.281246
SATB2-AS1	1.059(0.954-1.176)	0.282494
LINC00562	1.09(0.931-1.276)	0.285385
AC010890.1	1.087(0.933-1.268)	0.285618
MORC2-AS1	1.084(0.935-1.257)	0.286601
PLCG1-AS1	1.092(0.928-1.286)	0.288705
AC015923.1	0.693(0.351-1.368)	0.290108
LINC01176	1.105(0.918-1.331)	0.290908
LINC00271	1.069(0.944-1.21)	0.291276
AC078852.2	1.14(0.893-1.456)	0.292712
LINC01589	1.042(0.965-1.125)	0.293721
SPAG5-AS1	1.096(0.923-1.301)	0.296854
IDI2-AS1	1.077(0.936-1.24)	0.298248
MUC19	1.061(0.949-1.187)	0.299181
MYCBP2-AS1	0.913(0.77-1.084)	0.29939
GSN-AS1	1.081(0.933-1.251)	0.299718
LINC00626	1.115(0.906-1.373)	0.302511
RAMP2-AS1	1.051(0.956-1.155)	0.303725
LINC01121	1.049(0.958-1.148)	0.30391
TTN-AS1	1.078(0.934-1.242)	0.304155
AC005256.1	1.082(0.931-1.258)	0.304676
MIR133A1HG	1.129(0.896-1.422)	0.304883
NDUFV2-AS1	1.125(0.898-1.408)	0.305444
SMG7-AS1	1.102(0.914-1.33)	0.308477
AC016747.3	0.915(0.771-1.086)	0.308518
ERVH48-1	1.068(0.941-1.211)	0.308609
EIF1AX-AS1	0.849(0.619-1.164)	0.309443
LINC01481	1.095(0.919-1.306)	0.310127
UCHL1-AS1	1.365(0.748-2.493)	0.310872
GTSCR1	1.118(0.901-1.387)	0.311005
LINC02208	1.096(0.918-1.31)	0.311186
AP001412.1	1.086(0.925-1.274)	0.313095
SPIN4-AS1	0.794(0.507-1.244)	0.313898
CYP1B1-AS1	0.926(0.797-1.076)	0.31611
STARD13-AS	1.086(0.923-1.278)	0.320698
BANCR	1.093(0.916-1.304)	0.321989
AC147651.1	1.044(0.957-1.14)	0.327709
AC017074.1	1.073(0.932-1.235)	0.327947
PTPRVP	1.077(0.928-1.249)	0.328003
STEAP3-AS1	0.941(0.834-1.063)	0.328602
SSBP3-AS1	1.068(0.936-1.217)	0.329729
AC009495.3	0.909(0.748-1.104)	0.334431
LINC02014	0.892(0.707-1.125)	0.33559
AF131215.4	1.132(0.879-1.458)	0.335637
SNHG8	1.089(0.915-1.297)	0.337416
ZNF571-AS1	1.058(0.942-1.189)	0.337962
AC000123.3	1.086(0.917-1.287)	0.340093
RSF1-IT1	1.116(0.889-1.402)	0.345173
KCNMA1-AS1	0.928(0.794-1.084)	0.345597
SMIM15-AS1	1.097(0.904-1.329)	0.348259
DOCK4-AS1	1.127(0.877-1.448)	0.349392
ERICD	1.074(0.925-1.248)	0.349668
AC010641.1	1.135(0.87-1.482)	0.351009
UCKL1-AS1	1.058(0.939-1.193)	0.351295
RNF219-AS1	1.078(0.92-1.263)	0.353442
LINC01659	1.052(0.945-1.17)	0.353705
AC135050.5	0.948(0.847-1.062)	0.360992
PWAR6	1.04(0.956-1.131)	0.361271
GNAS-AS1	1.049(0.945-1.165)	0.366365
AC012506.3	1.082(0.912-1.284)	0.367362
ACBD3-AS1	1.07(0.923-1.241)	0.367916
LINC01426	1.032(0.963-1.107)	0.368492
SHANK2-AS1	0.899(0.711-1.135)	0.370022
DKFZP434K028	1.046(0.948-1.153)	0.372774
AC007792.1	0.927(0.785-1.096)	0.375046
BEAN1-AS1	0.932(0.798-1.089)	0.377196
MIR22HG	0.928(0.785-1.097)	0.381541
FAM87B	0.922(0.767-1.107)	0.382582
LINC01001	1.054(0.936-1.187)	0.382757
WWTR1-IT1	1.098(0.89-1.355)	0.382903
COX10-AS1	1.09(0.896-1.325)	0.388862
LINC01118	1.078(0.908-1.281)	0.389217
LINC01933	1.066(0.921-1.235)	0.39051
TTC3-AS1	1.088(0.897-1.321)	0.392367
LINC00641	1.063(0.923-1.225)	0.393515
LINC01170	1.072(0.913-1.258)	0.395417
ZBTB40-IT1	1.083(0.9-1.303)	0.396403
ZNF503-AS1	1.062(0.924-1.219)	0.398208
LINC01971	1.071(0.913-1.256)	0.398777
AL450992.2	1.054(0.932-1.193)	0.400271
ARRDC3-AS1	1.071(0.913-1.255)	0.400905
EDRF1-AS1	1.068(0.916-1.246)	0.401622
LIMS1-AS1	1.083(0.898-1.305)	0.403989
ERVK13-1	0.93(0.785-1.103)	0.405853
LINC01990	1.077(0.902-1.287)	0.411297
LINC00528	1.06(0.922-1.218)	0.41171
FAM66A	1.082(0.896-1.305)	0.412541
LINC00618	1.08(0.898-1.3)	0.413466
TAPT1-AS1	1.075(0.903-1.28)	0.417586
MIR222HG	1.051(0.931-1.187)	0.420527
LINC01814	1.03(0.958-1.109)	0.422344
LINC01238	0.961(0.87-1.06)	0.423964
LINC02212	1.04(0.944-1.146)	0.429626
AP000345.2	1.046(0.936-1.168)	0.430277
GABPB1-AS1	0.936(0.793-1.104)	0.431618
PRKCZ-AS1	1.062(0.912-1.237)	0.43895
LINC00472	0.953(0.843-1.077)	0.439387
EXTL3-AS1	1.057(0.919-1.215)	0.440348
LINC00571	0.952(0.839-1.08)	0.441799
SALRNA2	1.107(0.855-1.433)	0.442034
SCARNA9	0.944(0.814-1.094)	0.443211
ATP1B3-AS1	1.059(0.914-1.229)	0.444174
PARD6G-AS1	1.055(0.919-1.211)	0.445476
MKNK1-AS1	1.054(0.921-1.205)	0.445583
TSIX	1.046(0.931-1.175)	0.446714
C15orf56	1.048(0.928-1.184)	0.450956
FTX	1.064(0.905-1.25)	0.452606
LINC01521	1.048(0.927-1.185)	0.453055
NARF-IT1	1.055(0.917-1.215)	0.454399
PTOV1-AS2	1.061(0.906-1.243)	0.461443
AC000123.2	1.072(0.89-1.292)	0.463596
TMEM72-AS1	1.054(0.916-1.213)	0.4646
LINC00954	1.048(0.923-1.191)	0.46919
NRIR	0.958(0.851-1.078)	0.474069
LINC01126	1.044(0.927-1.176)	0.474833
C9orf170	1.06(0.902-1.246)	0.476103
EHMT2-AS1	1.087(0.865-1.366)	0.47629
LINC00265	1.041(0.932-1.163)	0.477393
PAN3-AS1	1.059(0.905-1.239)	0.477774
LINC00342	1.052(0.913-1.213)	0.48168
ASMTL-AS1	1.057(0.906-1.232)	0.481841
C15orf54	0.928(0.753-1.144)	0.482589
LYST-AS1	0.87(0.588-1.286)	0.48359
ARHGEF38-IT1	0.931(0.76-1.139)	0.485297
AC005387.2	0.944(0.802-1.111)	0.486052
PARD3-AS1	1.051(0.912-1.213)	0.49048
C1orf220	1.045(0.922-1.183)	0.49199
LINC00449	1.055(0.904-1.232)	0.495085
LINC00649	1.033(0.941-1.134)	0.495378
LINC00663	1.063(0.892-1.266)	0.497969
OCIAD1-AS1	1.052(0.908-1.22)	0.498834
LINC01522	1.072(0.877-1.311)	0.499176
LEMD1-AS1	0.911(0.693-1.197)	0.502132
CPEB1-AS1	1.056(0.9-1.239)	0.503186
AC022182.3	1.062(0.89-1.268)	0.503662
VCAN-AS1	0.907(0.68-1.209)	0.50467
AC008277.1	1.086(0.852-1.384)	0.505342
RBM5-AS1	0.954(0.832-1.095)	0.505533
AC130469.1	0.952(0.824-1.1)	0.506111
AC026471.6	0.951(0.82-1.103)	0.506565
SIX3-AS1	1.074(0.868-1.33)	0.510453
LINC01160	1.053(0.902-1.229)	0.512616
GLIDR	1.044(0.917-1.189)	0.513757
AC107072.2	1.074(0.866-1.332)	0.514777
LINC02102	1.052(0.902-1.227)	0.516694
MORF4L2-AS1	1.053(0.9-1.232)	0.518902
PRAL	0.961(0.853-1.084)	0.519326
AC092687.3	1.044(0.916-1.189)	0.521844
AC008985.1	0.932(0.751-1.157)	0.522903
LINC00598	1.051(0.902-1.224)	0.523209
TRPC7-AS1	1.04(0.921-1.174)	0.523707
MED4-AS1	1.062(0.881-1.28)	0.527926
PWAR5	1.028(0.943-1.122)	0.528002
H1FX-AS1	1.052(0.899-1.23)	0.52814
PLAC4	1.036(0.929-1.155)	0.528242
LINC01143	1.051(0.899-1.229)	0.529815
LINC01578	1.077(0.854-1.36)	0.53001
LINC01658	1.065(0.874-1.298)	0.533887
CFLAR-AS1	1.045(0.907-1.205)	0.538503
PWAR1	1.047(0.903-1.214)	0.539718
NEAT1	0.956(0.829-1.103)	0.54046
ST7-OT4	1.043(0.912-1.193)	0.541278
PAXIP1-AS1	1.065(0.87-1.304)	0.542797
LINC01422	0.964(0.854-1.087)	0.548202
AC006378.2	1.041(0.913-1.188)	0.549628
PAXIP1-AS2	1.05(0.894-1.233)	0.551593
RN7SKP23	1.043(0.905-1.202)	0.557613
AGPAT4-IT1	1.046(0.9-1.215)	0.559917
GRTP1-AS1	1.038(0.915-1.177)	0.560196
KLHL30-AS1	1.045(0.9-1.213)	0.56158
AC093732.1	0.927(0.717-1.199)	0.563901
TMEM75	1.068(0.853-1.337)	0.565203
LINC00538	1.047(0.893-1.227)	0.570123
SMC5-AS1	1.045(0.896-1.219)	0.576061
SLFNL1-AS1	1.034(0.919-1.163)	0.576508
LINC00705	1.046(0.893-1.225)	0.576984
EWSAT1	1.03(0.929-1.141)	0.577317
BLACAT1	1.033(0.921-1.159)	0.579463
SPATA13	1.05(0.883-1.249)	0.58074
MAP3K14-AS1	1.036(0.912-1.177)	0.585329
AC009495.2	0.952(0.798-1.136)	0.585785
SMAD9-IT1	1.069(0.841-1.358)	0.587869
AC005785.2	1.041(0.9-1.203)	0.590047
LINC01956	1.02(0.95-1.095)	0.590241
MIR34AHG	1.045(0.891-1.225)	0.591913
MCCC1-AS1	1.035(0.912-1.174)	0.593904
AC133785.1	1.031(0.921-1.155)	0.596421
SH3BP5-AS1	1.047(0.883-1.242)	0.596591
ZNF197-AS1	1.042(0.894-1.216)	0.597289
LINC01220	1.038(0.905-1.19)	0.597751
UXT-AS1	1.044(0.89-1.224)	0.598167
LINC00637	1.044(0.889-1.227)	0.59984
AC007743.1	0.967(0.855-1.095)	0.600091
LINC01973	1.047(0.882-1.241)	0.600656
LINC01842	1.034(0.911-1.174)	0.602208
AC005009.2	1.063(0.843-1.342)	0.604416
LURAP1L-AS1	1.042(0.89-1.22)	0.609307
ITIH4-AS1	0.97(0.864-1.089)	0.610303
ZRANB2-AS1	1.048(0.874-1.256)	0.61206
RUVBL1-AS1	1.084(0.794-1.481)	0.612076
LIMD1-AS1	0.96(0.82-1.124)	0.612568
MBNL1-AS1	0.963(0.83-1.118)	0.621917
C11orf72	1.041(0.885-1.225)	0.625354
MPRIP-AS1	0.952(0.782-1.159)	0.625752
C7orf65	1.051(0.858-1.288)	0.628405
AC020951.1	1.045(0.874-1.248)	0.629666
KRTAP5-AS1	0.98(0.901-1.065)	0.630646
CKMT2-AS1	1.043(0.878-1.239)	0.631135
LINC02076	0.943(0.742-1.199)	0.633726
ITGB5-AS1	0.942(0.738-1.203)	0.634647
AC138035.1	0.972(0.864-1.094)	0.639838
LINC00174	0.961(0.811-1.138)	0.643631
AC007952.6	1.063(0.819-1.379)	0.644592
TSPOAP1-AS1	1.031(0.905-1.174)	0.64709
RORA-AS1	0.964(0.825-1.127)	0.647164
TBC1D22A-AS1	0.942(0.729-1.217)	0.647687
POC1B-AS1	1.045(0.864-1.264)	0.647987
LINC02157	0.938(0.713-1.234)	0.648171
WEE2-AS1	1.039(0.882-1.223)	0.64866
LINC00592	1.044(0.868-1.255)	0.648953
LINC01876	1.02(0.935-1.113)	0.65089
AC003005.2	0.951(0.762-1.185)	0.652019
SEMA3F-AS1	1.04(0.875-1.235)	0.657433
DLGAP4-AS1	0.966(0.828-1.127)	0.658836
AC091132.1	1.072(0.788-1.459)	0.659184
SMCR2	1.039(0.876-1.233)	0.659664
LINC00266-1	1.073(0.783-1.469)	0.661479
LINC01695	1.032(0.895-1.189)	0.665322
LINC00322	1.029(0.903-1.172)	0.669311
AC008982.2	1.029(0.899-1.179)	0.675915
KCNK15-AS1	0.97(0.84-1.12)	0.680622
LANCL1-AS1	1.025(0.909-1.156)	0.682466
ISPD-AS1	1.036(0.872-1.232)	0.686157
RDH10-AS1	1.025(0.91-1.154)	0.686371
ZBED3-AS1	1.029(0.895-1.183)	0.687172
FAM87A	1.019(0.929-1.118)	0.689758
NPTN-IT1	1.021(0.923-1.129)	0.691285
DANT2	1.028(0.897-1.178)	0.69252
MMP25-AS1	0.967(0.818-1.143)	0.693081
MNX1-AS1	0.987(0.925-1.053)	0.695468
LINC00908	1.024(0.911-1.15)	0.696293
AP000442.1	1.031(0.884-1.203)	0.696411
CMAHP	1.023(0.913-1.146)	0.699313
AC009303.1	0.943(0.702-1.268)	0.699572
AC093702.1	1.027(0.896-1.177)	0.700454
CCDC148-AS1	1.073(0.749-1.536)	0.701625
LINC02021	1.025(0.904-1.161)	0.703802
ZDHHC20-IT1	0.966(0.803-1.162)	0.715761
PLA2G4E-AS1	1.03(0.879-1.206)	0.715881
SEPT7-AS1	1.03(0.879-1.206)	0.716807
LINC01637	0.977(0.862-1.108)	0.718741
LINC-PINT	1.035(0.855-1.253)	0.721335
FAM66D	1.03(0.876-1.212)	0.721646
FAM201A	0.989(0.928-1.053)	0.723526
LINC00102	0.946(0.689-1.297)	0.728553
MIR17HG	0.979(0.869-1.103)	0.72937
AC009120.5	0.971(0.822-1.147)	0.72971
LINC01016	0.979(0.866-1.106)	0.730053
IGBP1-AS1	1.029(0.875-1.21)	0.732279
MALAT1	1.031(0.866-1.228)	0.732366
AF131215.2	0.91(0.529-1.564)	0.732368
C20orf203	1.029(0.873-1.212)	0.734541
ZRANB2-AS2	1.027(0.88-1.198)	0.734557
LINC01801	0.973(0.83-1.141)	0.73726
HEXDC-IT1	1.024(0.89-1.179)	0.740613
DPP9-AS1	1.027(0.877-1.202)	0.741711
LINC01523	1.11(0.597-2.065)	0.742049
AC083843.4	1.021(0.9-1.158)	0.746217
PSG8-AS1	0.924(0.571-1.493)	0.746412
RERG-IT1	1.05(0.778-1.419)	0.748792
FLNB-AS1	1.02(0.904-1.151)	0.749794
NUCB1-AS1	0.966(0.782-1.194)	0.751324
LINC02067	0.976(0.839-1.135)	0.751603
DGCR9	0.985(0.899-1.08)	0.752081
AC015987.1	1.021(0.896-1.163)	0.75604
ZFHX2-AS1	1.025(0.876-1.2)	0.756578
AC104984.4	0.934(0.601-1.45)	0.759695
SGMS1-AS1	1.03(0.852-1.245)	0.76201
AC006272.2	0.977(0.838-1.139)	0.762076
THOC7-AS1	0.952(0.693-1.309)	0.762986
PCBP1-AS1	1.039(0.812-1.328)	0.763257
LINC01786	0.976(0.83-1.147)	0.764849
KRT7-AS	0.988(0.916-1.067)	0.765106
RNASEH2B-AS1	0.975(0.823-1.155)	0.766024
LINC00987	1.015(0.919-1.122)	0.768081
MIR2117HG	1.021(0.888-1.174)	0.770095
C1RL-AS1	0.979(0.841-1.14)	0.785392
HCG27	0.98(0.842-1.14)	0.790965
AC079776.1	1.025(0.85-1.236)	0.793782
NADK2-AS1	0.989(0.906-1.079)	0.803238
LINC00106	1.016(0.894-1.156)	0.804633
AJ011932.1	1.016(0.893-1.157)	0.804745
OPA1-AS1	1.026(0.835-1.261)	0.809212
SYNPR-AS1	0.977(0.806-1.186)	0.816977
PAX8-AS1	1.009(0.936-1.087)	0.81723
AC009948.5	1.038(0.752-1.432)	0.820868
ITFG1-AS1	1.02(0.861-1.208)	0.822106
FAM66B	0.986(0.873-1.114)	0.822301
LINC01237	1.013(0.899-1.142)	0.827684
LINC01239	1.011(0.917-1.114)	0.828279
LINC01385	0.949(0.59-1.528)	0.830093
GPC6-AS1	1.018(0.865-1.198)	0.830331
SAMSN1-AS1	1.038(0.732-1.473)	0.832946
MAGI1-IT1	0.982(0.829-1.163)	0.833191
CLDN10-AS1	1.015(0.884-1.165)	0.834225
LINC01585	1.018(0.86-1.206)	0.834385
LINC01593	0.962(0.664-1.394)	0.83864
LINC00112	0.968(0.703-1.334)	0.842834
PDXDC2P	1.017(0.858-1.206)	0.843521
FMR1-IT1	0.987(0.87-1.12)	0.843584
RHOA-IT1	1.016(0.865-1.192)	0.847572
GK-AS1	0.99(0.894-1.097)	0.851315
ODF2-AS1	0.976(0.758-1.257)	0.852302
FAM13A-AS1	0.985(0.839-1.156)	0.853849
AL133243.4	0.983(0.811-1.191)	0.859319
RBM26-AS1	1.014(0.867-1.187)	0.859644
LINGO1-AS1	0.989(0.867-1.127)	0.863871
LINC00244	1.014(0.863-1.192)	0.865845
C6orf99	1.008(0.916-1.11)	0.866066
RPS6KA2-IT1	1.019(0.82-1.266)	0.866158
GLYCTK-AS1	0.988(0.861-1.135)	0.867034
CERNA1	1.008(0.92-1.103)	0.867063
LINC00184	1.015(0.854-1.207)	0.867218
MYCBP2-AS2	1.03(0.728-1.457)	0.867471
LNX1-AS2	1.025(0.762-1.378)	0.870605
ATP2B1-AS1	1.015(0.844-1.22)	0.875538
AP001429.1	1.016(0.836-1.234)	0.875615
APOA1-AS	1.011(0.878-1.165)	0.875937
USP3-AS1	0.984(0.802-1.208)	0.878771
LINC00843	1.01(0.88-1.16)	0.883536
KIZ-AS1	0.988(0.843-1.159)	0.883698
AC005154.6	0.985(0.798-1.216)	0.88658
LINC00893	1.01(0.874-1.168)	0.889984
MIRLET7DHG	1.011(0.864-1.183)	0.892472
LINC00624	0.994(0.912-1.083)	0.893557
HLA-F-AS1	1.01(0.866-1.179)	0.899024
LINC02062	0.99(0.846-1.159)	0.901607
AL157871.2	0.99(0.844-1.162)	0.904505
TRAM2-AS1	0.99(0.834-1.175)	0.904976
EAF1-AS1	0.991(0.853-1.151)	0.905697
LINC00484	1.009(0.862-1.182)	0.907253
PIK3IP1-AS1	1.009(0.866-1.175)	0.910294
C2-AS1	0.994(0.888-1.113)	0.91958
COL4A2-AS1	1.009(0.85-1.198)	0.921007
AC114730.3	1.007(0.875-1.16)	0.921269
KLF3-AS1	1.006(0.895-1.13)	0.92144
OIP5-AS1	1.011(0.813-1.257)	0.922015
DCUN1D2-AS	1.008(0.849-1.197)	0.924834
WASHC5-AS1	0.993(0.849-1.161)	0.925852
DIAPH2-AS1	0.993(0.857-1.151)	0.927086
CACTIN-AS1	0.993(0.851-1.159)	0.928337
CSNK1G2-AS1	1.01(0.811-1.259)	0.928684
ARMC2-AS1	0.984(0.693-1.397)	0.929057
ALG13-AS1	0.993(0.851-1.159)	0.93006
LINC01411	1.009(0.817-1.247)	0.931261
SLC25A25-AS1	0.994(0.864-1.144)	0.935845
RHOXF1-AS1	1.004(0.912-1.104)	0.937423
GRPEL2-AS1	0.993(0.823-1.198)	0.942503
DLG3-AS1	1.008(0.809-1.256)	0.945158
ACOXL-AS1	0.995(0.863-1.147)	0.9475
N4BP2L2-IT2	1.005(0.861-1.174)	0.949678
EFCAB14-AS1	0.994(0.814-1.213)	0.949791
LINC01402	1.005(0.841-1.2)	0.957841
LINC01374	0.995(0.835-1.186)	0.958281
STAG3L5P-PVRIG2P-PILRB	0.995(0.822-1.205)	0.962894
CTBP1-AS	0.997(0.888-1.121)	0.964383
MEG3	1.002(0.93-1.079)	0.964842
SLCO4A1-AS1	1.002(0.919-1.093)	0.965189
RFX3-AS1	1.003(0.879-1.145)	0.966228
STARD4-AS1	0.998(0.906-1.099)	0.967952
LINC00863	1.003(0.855-1.177)	0.969427
AP000770.1	1.002(0.885-1.136)	0.96989
CARS-AS1	0.996(0.796-1.246)	0.971548
KDM5C-IT1	0.995(0.722-1.37)	0.974441
C5orf66	1.001(0.908-1.104)	0.978434
UBOX5-AS1	0.998(0.853-1.167)	0.979333
BIRC6-AS2	0.998(0.807-1.234)	0.984124
SEC62-AS1	1.001(0.824-1.215)	0.993583
LINC01910	1(0.814-1.229)	0.996634
LINC02115	1(0.781-1.281)	0.99876
AC013472.3	1(0.851-1.176)	0.998821
C21orf62-AS1	1(0.861-1.161)	0.999117
HR Hazard ratio,CI confdence interval
