# Supplementary material for: Identification of a Five-Autophagy-Related-lncRNA Signature as a Novel Prognostic Biomarker for Hepatocellular Carcinoma
Source: Front Mol Biosci. 2021 Jan 11;7:611626. doi: 10.3389/fmolb.2020.611626 (PMC7831610; doi:10.3389/fmolb.2020.611626)
Supplement: Supplementary Table 2 — Gene list of different modules of lncRNAs based on WGCNA in HCC. [file Table_2.XLSX]

## Sheet: Suppelementary table 2
Table S2. Gene list of different modules of lncRNAs based on WGCNA in HCC.
Gene Symbol	Module
TUBA3FP	black
LINC00476	black
LINC01547	black
CYP51A1-AS1	black
LINC00910	black
AC079610.1	black
SCOC-AS1	black
ATP1A1-AS1	black
ARRDC1-AS1	black
LOH12CR2	black
SRRM2-AS1	black
GCC2-AS1	black
KANSL1-AS1	black
LINC00339	black
PPP3CB-AS1	black
LINC01465	black
EXOC3-AS1	black
AC062017.1	black
LGALS8-AS1	black
ENTPD3-AS1	black
HCG14	black
DNAJC27-AS1	black
STK24-AS1	black
PRKAR2A-AS1	black
RTCA-AS1	black
RASAL2-AS1	black
LAMTOR5-AS1	black
LINC00853	black
CATIP-AS1	black
LINC00337	black
LINC01770	black
KCNIP2-AS1	black
SLC16A1-AS1	black
AC093901.1	black
ST7-AS1	black
DLG1-AS1	black
CSE1L-AS1	black
STK4-AS1	black
LINC01268	black
SUCLA2-AS1	black
LINC01635	black
TNKS2-AS1	black
UBAC2-AS1	black
HYI-AS1	black
LINC01715	black
ACVR2B-AS1	black
MAST4-AS1	black
TOB1-AS1	black
TMEM254-AS1	black
THAP7-AS1	black
ENO1-AS1	black
LINC01816	black
LINC00899	black
LINC01273	black
TMEM44-AS1	black
IDH1-AS1	black
DCST1-AS1	black
SEMA3B-AS1	black
LINC01431	black
LINC00167	black
DLG5-AS1	black
DDX39B-AS1	black
AC062029.1	black
LIX1L-AS1	black
SP2-AS1	black
LINC01759	black
IFT74-AS1	black
SDCBP2-AS1	black
FAM83C-AS1	black
JARID2-AS1	black
HIPK1-AS1	black
DICER1-AS1	black
AC010148.1	black
OLMALINC	black
KDM4A-AS1	black
ELOA-AS1	black
ZNF503-AS2	black
LINC01473	black
NALT1	black
KMT2E-AS1	black
RN7SL832P	black
TIPARP-AS1	black
RAB30-AS1	black
KCTD21-AS1	black
RGMB-AS1	black
DNM1P35	black
ZBED5-AS1	black
LINC01962	black
AC034243.1	black
MINCR	black
STX17-AS1	black
TOLLIP-AS1	black
SNHG9	black
AP000640.2	black
BRWD1-AS2	black
URB1-AS1	black
LBX2-AS1	black
ATXN2-AS	black
ARHGAP5-AS1	black
LINC00638	black
FOXN3-AS1	black
CRTC3-AS1	black
MIR762HG	black
LINC02166	black
SNHG19	black
SNAI3-AS1	black
LINC00514	black
MIR193BHG	black
LINC01569	black
ZNF213-AS1	black
LINC01970	black
LINC01764	black
LINC02001	black
MZF1-AS1	black
NAPA-AS1	black
SCGB1B2P	black
ZSCAN16-AS1	black
RPARP-AS1	black
YTHDF3-AS1	black
LPP-AS2	black
ARF4-AS1	black
LINC01023	black
LINC02018	black
RNU11	black
STPG3-AS1	black
LINC00235	black
CEBPB-AS1	black
SCAANT1	black
RASSF1-AS1	black
SEPSECS-AS1	black
LINC01144	black
CYB561D2	blue
DLEU2L	blue
PINK1-AS	blue
DKFZP434K028	blue
C22orf24	blue
AC091132.1	blue
AC062028.1	blue
MAL2	blue
LINC00266-1	blue
FAM27C	blue
ZFHX2-AS1	blue
C1orf147	blue
C2orf48	blue
LINC01116	blue
SNHG16	blue
LINC01600	blue
C10orf25	blue
LINC00483	blue
CMAHP	blue
TPT1-AS1	blue
SERHL	blue
PRSS30P	blue
MIR4435-2HG	blue
SNHG11	blue
LRRC75A-AS1	blue
TMEM51-AS1	blue
C15orf54	blue
LINC01106	blue
C10orf111	blue
C20orf197	blue
C15orf56	blue
MRVI1-AS1	blue
ZFAS1	blue
CASC2	blue
AC025171.1	blue
FAM87B	blue
LINC01658	blue
LINC00843	blue
C9orf106	blue
LINC00174	blue
PCBP1-AS1	blue
LINC00652	blue
C10orf91	blue
LINC01869	blue
LINC00304	blue
WDFY3-AS2	blue
CSNK1G2-AS1	blue
LINC01559	blue
LINC00471	blue
OGFRP1	blue
FAM87A	blue
LINC00334	blue
LINC01006	blue
PRKCZ-AS1	blue
SPATA13	blue
COL18A1-AS1	blue
C11orf72	blue
LINC00315	blue
B3GALT5-AS1	blue
MATN1-AS1	blue
MIR22HG	blue
KTN1-AS1	blue
LINC00265	blue
PP7080	blue
GOLGA8M	blue
CRYM-AS1	blue
PAX8-AS1	blue
COLCA1	blue
C9orf163	blue
LINC01560	blue
SNHG17	blue
NPSR1-AS1	blue
MIRLET7BHG	blue
LINC00336	blue
RAMP2-AS1	blue
SNHG12	blue
C20orf203	blue
SSBP3-AS1	blue
MUC2	blue
TDRKH-AS1	blue
C9orf41-AS1	blue
LINC00449	blue
PDCD4-AS1	blue
IGBP1-AS1	blue
C6orf99	blue
LINC00862	blue
SNHG5	blue
ADD3-AS1	blue
LINC00632	blue
LINC01973	blue
PKP4-AS1	blue
C9orf170	blue
C1orf195	blue
ACOXL-AS1	blue
LINC01123	blue
STARD7-AS1	blue
MAMDC2-AS1	blue
FAM201A	blue
ATP6V0E2-AS1	blue
LINC01121	blue
LINC00654	blue
LINC01460	blue
LINC00661	blue
MUC19	blue
LINC01531	blue
DPP9-AS1	blue
C1RL-AS1	blue
C21orf62-AS1	blue
HCG27	blue
H1FX-AS1	blue
THUMPD3-AS1	blue
LINC01089	blue
EWSAT1	blue
C1orf220	blue
SLX1A-SULT1A3	blue
ZNF337-AS1	blue
LINC01521	blue
UCA1	blue
PAXIP1-AS2	blue
LINC00887	blue
ST7-OT4	blue
APTR	blue
MEG3	blue
AC005562.1	blue
POLR2J4	blue
LINC01347	blue
HLA-F-AS1	blue
CD27-AS1	blue
ALOX12-AS1	blue
FAM66B	blue
MIR17HG	blue
MCM3AP-AS1	blue
ZNF663P	blue
AATBC	blue
BCRP3	blue
LINC00598	blue
ARHGAP27P1-BPTFP1-KPNA2P3	blue
AC079776.1	blue
AC073316.1	blue
MIF-AS1	blue
LINC02076	blue
GAS8-AS1	blue
C7orf65	blue
C1orf229	blue
LINC01118	blue
CYTOR	blue
CLDN10-AS1	blue
TH2LCRR	blue
NUTM2A-AS1	blue
AC092198.1	blue
AC093690.1	blue
LINC00630	blue
DHRSX-IT1	blue
LINC01312	blue
AC012506.2	blue
AC008277.1	blue
SAMSN1-AS1	blue
LINC00571	blue
LINC01422	blue
CCDC18-AS1	blue
LINC00205	blue
LINP1	blue
UBE2E1-AS1	blue
LINC01342	blue
FAM95B1	blue
AC147651.1	blue
LINC01014	blue
SMCR2	blue
MIR181A2HG	blue
TCEAL3-AS1	blue
EPB41L4A-AS1	blue
CCNT2-AS1	blue
AC007319.1	blue
SNHG14	blue
AC009506.1	blue
C5orf66	blue
HAGLR	blue
GPC6-AS2	blue
TTC21B-AS1	blue
TMLHE-AS1	blue
LINC01117	blue
ZMIZ1-AS1	blue
SVIL-AS1	blue
SH3BP5-AS1	blue
AC099850.1	blue
AC016735.1	blue
AC015987.1	blue
TMEM72-AS1	blue
OPA1-AS1	blue
LINC01691	blue
POT1-AS1	blue
LINC00863	blue
LINC00184	blue
AC017002.1	blue
AC009303.1	blue
INE1	blue
EIF1AX-AS1	blue
GRTP1-AS1	blue
LINC00618	blue
AC012462.1	blue
MIR137HG	blue
TRAPPC12-AS1	blue
LINC00705	blue
LINC00113	blue
LINC01594	blue
LHFPL3-AS2	blue
PPP1R26-AS1	blue
TMEM246-AS1	blue
NRSN2-AS1	blue
LINC01671	blue
MPRIP-AS1	blue
JPX	blue
NUTM2B-AS1	blue
LINC01107	blue
CYP4A22-AS1	blue
LINC01703	blue
DOCK4-AS1	blue
NCBP2-AS1	blue
FGD5-AS1	blue
PROSER2-AS1	blue
TRAM2-AS1	blue
LINC00626	blue
RUSC1-AS1	blue
PSG8-AS1	blue
LINC00115	blue
AC012368.1	blue
ODF2-AS1	blue
SATB2-AS1	blue
NRIR	blue
ABHD11-AS1	blue
LINC01534	blue
PRICKLE2-AS3	blue
LINC01772	blue
ZNF503-AS1	blue
LINC00623	blue
LINC02097	blue
AP4B1-AS1	blue
LINC00685	blue
SGMS1-AS1	blue
LEMD1-AS1	blue
ZNF32-AS1	blue
ISM1-AS1	blue
CFLAR-AS1	blue
PSPC1-AS2	blue
LINC01876	blue
PARD3-AS1	blue
UPK1A-AS1	blue
CYP4F26P	blue
SHANK2-AS1	blue
PLCG1-AS1	blue
LINC01535	blue
ENTPD1-AS1	blue
LENG8-AS1	blue
SMCR5	blue
AC007365.1	blue
CACTIN-AS1	blue
LHFPL3-AS1	blue
LINC01359	blue
DANCR	blue
AC010890.1	blue
LINC00511	blue
LMCD1-AS1	blue
WDR11-AS1	blue
HCG15	blue
AC105760.2	blue
MIS18A-AS1	blue
RBM26-AS1	blue
AC017074.1	blue
HPN-AS1	blue
KIF9-AS1	blue
CCDC148-AS1	blue
SLC2A1-AS1	blue
SPAG5-AS1	blue
SOX21-AS1	blue
LINC01068	blue
ASH1L-IT1	blue
FAM66A	blue
AC108463.1	blue
RAPGEF4-AS1	blue
AC114763.1	blue
LINC01515	blue
MELTF-AS1	blue
FALEC	blue
LINC01402	blue
RNF144A-AS1	blue
C1orf143	blue
EFCAB14-AS1	blue
PCAT6	blue
GUSBP11	blue
AC018832.1	blue
TXNDC12-AS1	blue
LINC01004	blue
MIR34AHG	blue
CCDC183-AS1	blue
TTC3-AS1	blue
SRGAP3-AS2	blue
LIMS1-AS1	blue
WEE2-AS1	blue
LINC00954	blue
BACH1-IT2	blue
PIK3IP1-AS1	blue
SEPT7-AS1	blue
AKT3-IT1	blue
LINC02041	blue
MED4-AS1	blue
AGBL5-IT1	blue
ANKRD10-IT1	blue
LINC02038	blue
ACAP2-IT1	blue
SZT2-AS1	blue
LINC00452	blue
LYST-AS1	blue
ALG13-AS1	blue
MYCBP2-AS2	blue
LINC01523	blue
MBNL1-AS1	blue
MYOSLID	blue
ISPD-AS1	blue
SOS1-IT1	blue
AC013460.1	blue
UBE2Q1-AS1	blue
XIST	blue
STEAP3-AS1	blue
LINC01315	blue
KIF25-AS1	blue
TFAP2A-AS1	blue
ZRANB2-AS2	blue
AP000221.1	blue
MIR181A1HG	blue
ALMS1-IT1	blue
SNAP47-AS1	blue
CDC42-IT1	blue
PRRT3-AS1	blue
LINC01433	blue
C9orf147	blue
MIRLET7DHG	blue
ARMC2-AS1	blue
DSCR9	blue
LINC01786	blue
LIMD1-AS1	blue
LINC00102	blue
ZNF32-AS2	blue
FTX	blue
LINC01001	blue
AC092171.2	blue
AC009961.3	blue
LINC01293	blue
LINC01614	blue
ZNF674-AS1	blue
LINC00271	blue
HCG18	blue
LINC01436	blue
LINC01508	blue
MORF4L2-AS1	blue
AC093702.1	blue
KLF3-AS1	blue
LINC00852	blue
FARP1-AS1	blue
LINC01593	blue
TRIM31-AS1	blue
TBL1XR1-AS1	blue
LINC01160	blue
AC016700.2	blue
WASIR2	blue
LINC01353	blue
DLEU2	blue
FSIP2-AS1	blue
DLG3-AS1	blue
LINC-PINT	blue
DLX6-AS1	blue
PIK3CD-AS2	blue
ITCH-IT1	blue
IPO9-AS1	blue
TRAF3IP2-AS1	blue
DARS-AS1	blue
NEBL-AS1	blue
AC092168.2	blue
LINC01105	blue
LINC01798	blue
LINC01063	blue
RPS6KA2-IT1	blue
LINC01104	blue
RFX3-AS1	blue
BACH1-AS1	blue
AC073218.1	blue
LINC02043	blue
SLC6A1-AS1	blue
FAM215B	blue
AC012485.2	blue
AC009299.2	blue
LINC00112	blue
AC009495.2	blue
TGFB2-AS1	blue
OSBPL10-AS1	blue
ST3GAL5-AS1	blue
KIAA1614-AS1	blue
TONSL-AS1	blue
IDI2-AS1	blue
LINC00665	blue
KIZ-AS1	blue
SLCO4A1-AS1	blue
COL4A2-AS1	blue
SMG7-AS1	blue
DPYD-AS1	blue
DLGAP4-AS1	blue
LINC00342	blue
HCG25	blue
SNHG15	blue
CYP1B1-AS1	blue
SNHG7	blue
CASK-AS1	blue
ERVH48-1	blue
AC005009.2	blue
LINC01271	blue
AC002511.2	blue
AC133785.1	blue
LINC00472	blue
AC007743.1	blue
AC092159.2	blue
LINC01783	blue
STXBP5-AS1	blue
ZNF197-AS1	blue
ZNF529-AS1	blue
LINC00460	blue
LINC00513	blue
ERI3-IT1	blue
DCUN1D2-AS	blue
AC015923.1	blue
SPIN4-AS1	blue
RNASEH2B-AS1	blue
AC012506.3	blue
LINC01122	blue
LINC01136	blue
LINC01237	blue
AC005083.1	blue
AC093732.1	blue
AC107072.2	blue
YEATS2-AS1	blue
KRTAP5-AS1	blue
RNASEH1-AS1	blue
ETV5-AS1	blue
LINC01191	blue
AC012370.2	blue
DEPDC1-AS1	blue
LANCL1-AS1	blue
RNF219-AS1	blue
LINC01426	blue
USP27X-AS1	blue
LINC01250	blue
ACBD3-AS1	blue
AC019186.1	blue
MAPKAPK5-AS1	blue
AL450992.2	blue
SNRK-AS1	blue
MED14OS	blue
PCCA-AS1	blue
ELF3-AS1	blue
GAS5	blue
FOXP4-AS1	blue
SLC25A25-AS1	blue
LINC00412	blue
AC114730.2	blue
LINC01239	blue
AC007879.3	blue
SNHG20	blue
LINC01659	blue
GTF3C2-AS1	blue
SEMA3F-AS1	blue
DPP10-AS1	blue
MNX1-AS2	blue
ZRANB2-AS1	blue
ID2-AS1	blue
LINC01366	blue
NUCB1-AS1	blue
AC009495.3	blue
DANT2	blue
ITGA9-AS1	blue
KDM5C-IT1	blue
HM13-IT1	blue
LINC00957	blue
AC114730.3	blue
EPN2-AS1	blue
LINC01278	blue
LURAP1L-AS1	blue
LINC01372	blue
UBE2R2-AS1	blue
AC012506.4	blue
GNAS-AS1	blue
LINC00494	blue
AC016644.1	blue
LINC00484	blue
SAPCD1-AS1	blue
LINC00894	blue
RMDN2-AS1	blue
GSN-AS1	blue
LINC00941	blue
TM4SF19-AS1	blue
RHOA-IT1	blue
APOA1-AS	blue
ASH1L-AS1	blue
EGOT	blue
TTC28-AS1	blue
UBOX5-AS1	blue
MORC2-AS1	blue
LINC01814	blue
ASMTL-AS1	blue
MYCBP2-AS1	blue
COX10-AS1	blue
TMEM147-AS1	blue
LINC01376	blue
DIAPH2-AS1	blue
SLC12A9-AS1	blue
TRHDE-AS1	blue
FMR1-IT1	blue
AC084809.2	blue
LINC00479	blue
VLDLR-AS1	blue
LINC01134	blue
KCNMA1-AS1	blue
SIX3-AS1	blue
LINC01424	blue
GPC6-AS1	blue
LINC01695	blue
STARD13-AS	blue
PITPNA-AS1	blue
PRKG1-AS1	blue
SMAD9-IT1	blue
MKLN1-AS	blue
DNAJC9-AS1	blue
INTS6-AS1	blue
LINC01829	blue
CBR3-AS1	blue
NIFK-AS1	blue
LINC00106	blue
MIR600HG	blue
LINC01852	blue
ZDHHC20-IT1	blue
EDRF1-AS1	blue
GLIS3-AS1	blue
LINC01812	blue
ZEB1-AS1	blue
PRMT5-AS1	blue
EHMT2-AS1	blue
AC073254.1	blue
DLEU7-AS1	blue
ZBTB40-IT1	blue
LINC01968	blue
LINC00987	blue
CATIP-AS2	blue
TTN-AS1	blue
FTCD-AS1	blue
PITRM1-AS1	blue
LINC01522	blue
FOXD2-AS1	blue
LINC01637	blue
UNC5B-AS1	blue
FRY-AS1	blue
LINC00316	blue
LINC01143	blue
AC002066.1	blue
LINC00322	blue
AC073130.1	blue
DGUOK-AS1	blue
KLF7-IT1	blue
NFIA-AS2	blue
AP000770.1	blue
LINC01238	blue
LINC00649	blue
AC138035.1	blue
SPATA3-AS1	blue
LINC01589	blue
MID1IP1-AS1	blue
BRWD1-AS1	blue
AC068196.1	blue
PAXBP1-AS1	blue
LINC00707	blue
SIDT1-AS1	blue
MYLK-AS1	blue
RUVBL1-AS1	blue
PSMD6-AS2	blue
ITIH4-AS1	blue
ERICH6-AS1	blue
GHRLOS	blue
SEC62-AS1	blue
AC007879.4	blue
LINC00973	blue
CDKN2B-AS1	blue
TM4SF1-AS1	blue
THOC7-AS1	blue
LINC02067	blue
PLCXD2-AS1	blue
NDUFB2-AS1	blue
HOXA11-AS	blue
ARHGAP31-AS1	blue
WWTR1-AS1	blue
SYNPR-AS1	blue
PTPRG-AS1	blue
AC098820.3	blue
LINC00893	blue
WWTR1-IT1	blue
PRR34-AS1	blue
FOXP1-IT1	blue
SNHG3	blue
BMS1P4	blue
NPPA-AS1	blue
LINC00960	blue
AC108025.2	blue
LINC00882	blue
GLYCTK-AS1	blue
GK-AS1	blue
PTPRVP	blue
MCCC1-AS1	blue
MNX1-AS1	blue
LINC02044	blue
IL12A-AS1	blue
LINC01011	blue
ATP1B3-AS1	blue
FLNB-AS1	blue
ITGB5-AS1	blue
OR2A1-AS1	blue
HDAC11-AS1	blue
KCNK15-AS1	blue
LINC01391	blue
MIATNB	blue
AC108676.1	blue
GABPB1-AS1	blue
ALKBH3-AS1	blue
LINC00847	blue
ARAP1-AS2	blue
RNF139-AS1	blue
SAP30L-AS1	blue
LINC01585	blue
NEAT1	blue
RORA-AS1	blue
SCAMP1-AS1	blue
DACT3-AS1	blue
DDX11-AS1	blue
NADK2-AS1	blue
RAD51-AS1	blue
SNHG6	blue
LINC01184	blue
LINC01096	blue
CASC8	blue
UBR5-AS1	blue
SBF2-AS1	blue
PRR7-AS1	blue
EXTL3-AS1	blue
LACTB2-AS1	blue
RASSF8-AS1	blue
PLA2G4E-AS1	blue
STARD4-AS1	blue
BAALC-AS1	blue
SNHG10	blue
MIR210HG	blue
UBL7-AS1	blue
CARS-AS1	blue
OIP5-AS1	blue
CKMT2-AS1	blue
LRP4-AS1	blue
STX18-AS1	blue
TMEM161B-AS1	blue
SEC24B-AS1	blue
NRAV	blue
FAM13A-AS1	blue
UBA6-AS1	blue
NNT-AS1	blue
TRPC7-AS1	blue
LINC02014	blue
OCIAD1-AS1	blue
TRIM52-AS1	blue
LINC02120	blue
LINC02056	blue
SEMA6A-AS1	blue
BACH1-IT1	blue
LINC02062	blue
LNX1-AS2	blue
LINC00992	blue
OXCT1-AS1	blue
LINC02102	blue
NPHP3-AS1	blue
LINC01948	blue
LINC02115	blue
USP46-AS1	blue
LINC01033	blue
C5orf66-AS1	blue
ZNF436-AS1	blue
SEMA6A-AS2	blue
LINC02057	blue
LINC01411	blue
LINC01016	blue
UGDH-AS1	blue
CASC11	blue
LINC02212	blue
LINC01091	blue
AC226118.1	blue
AC024560.2	blue
NOP14-AS1	blue
AC008691.1	blue
OSMR-AS1	blue
LINC02112	blue
EAF1-AS1	blue
LINC02147	blue
VCAN-AS1	blue
LINC02021	blue
PVT1	blue
ARHGEF38-IT1	blue
MCPH1-AS1	blue
RDH10-AS1	blue
LINC01340	blue
CXXC5-AS1	blue
ZBED3-AS1	blue
LINC01336	blue
LINC02208	blue
SNHG21	blue
HMMR-AS1	blue
THAP9-AS1	blue
UCHL1-AS1	blue
SMIM15-AS1	blue
WWC2-AS2	blue
LIX1-AS1	blue
MALAT1	blue
LINC01385	blue
ZNF346-IT1	blue
WASHC5-AS1	blue
STAU2-AS1	blue
RAD21-AS1	blue
TUG1	blue
LINC02159	blue
PCAT1	blue
OSGEPL1-AS1	blue
GRPEL2-AS1	blue
LINC01592	blue
OTUD6B-AS1	blue
LINC01170	blue
AC078852.2	blue
LINC01933	blue
HOXA-AS3	blue
RHPN1-AS1	blue
NAV2-AS3	blue
AF131215.2	blue
WAC-AS1	blue
STT3A-AS1	blue
AP001372.2	blue
TMEM9B-AS1	blue
SCARNA9	blue
AF131215.4	blue
ALG1L9P	blue
AP000442.1	blue
FAM66D	blue
GRM5-AS1	blue
PDXDC2P	blue
C8orf49	blue
AC022182.3	blue
RSF1-IT1	blue
ZNF252P-AS1	blue
FAM222A-AS1	blue
SNHG1	blue
PXN-AS1	blue
DENND5B-AS1	blue
AC156455.1	blue
ZBTB11-AS1	blue
RERG-IT1	blue
PLBD1-AS1	blue
CLIP1-AS1	blue
PWAR6	blue
TMPO-AS1	blue
LINC01619	blue
LINC01481	blue
PSMA3-AS1	blue
KRT7-AS	blue
BCDIN3D-AS1	blue
LINC00592	blue
LINC00641	blue
AL157871.2	blue
RHOXF1-AS1	blue
HIF1A-AS2	blue
SLC25A21-AS1	blue
PRC1-AS1	blue
LINC00637	blue
HIF1A-AS1	blue
LINC01956	blue
ACTN1-AS1	blue
LRP1-AS	blue
USP3-AS1	blue
LIPC-AS1	blue
LINC01833	blue
ADNP-AS1	blue
CPEB1-AS1	blue
CERNA1	blue
ST20-AS1	blue
LINGO1-AS1	blue
IQCH-AS1	blue
LINC01220	blue
LINC00677	blue
LINC02157	blue
AC027601.1	blue
NORAD	blue
LCMT1-AS2	blue
AC092620.3	blue
AC008074.3	blue
SSSCA1-AS1	blue
AC124944.3	blue
ITFG1-AS1	blue
AQP4-AS1	blue
LINC00562	blue
NBAT1	blue
FAM157C	blue
ERVK13-1	blue
STAM-AS1	blue
LINC01541	blue
AC005307.1	blue
LINC01963	blue
FBXL19-AS1	blue
LINC01229	blue
LINC02193	blue
LINC01311	blue
LINC00622	blue
AC016722.3	blue
RBFADN	blue
LINC02188	blue
AC140912.1	blue
LINC01355	blue
AC006538.1	blue
PYCARD-AS1	blue
VPS9D1-AS1	blue
LINC01003	blue
PAN3-AS1	blue
LINC01686	blue
LINC01976	blue
AP000265.1	blue
BEAN1-AS1	blue
TTC39A-AS1	blue
LINC00165	blue
LINC00662	blue
AC091153.4	blue
MMP25-AS1	blue
LINC02185	blue
LINC02175	blue
LINC01978	blue
AC007952.6	blue
AC021224.1	blue
LINC01979	blue
AC135050.5	blue
LINC01977	blue
TAPT1-AS1	blue
GTSCR1	blue
LINC00908	blue
LINC00909	blue
DSG2-AS1	blue
MIR133A1HG	blue
TSPOAP1-AS1	blue
DTX2P1-UPK3BP1-PMS2P11	blue
GACAT2	blue
NDUFV2-AS1	blue
AC104984.4	blue
NARF-IT1	blue
LINC01910	blue
SNHG25	blue
AC093484.4	blue
LINC00663	blue
ZNF793-AS1	blue
LINC01929	blue
UXT-AS1	blue
LINC02080	blue
AC005256.1	blue
ASB16-AS1	blue
ZNF561-AS1	blue
AC004490.1	blue
RNF157-AS1	blue
LINC01842	blue
MIR2117HG	blue
LINC01775	blue
PARD6G-AS1	blue
LINC01140	blue
MAP3K14-AS1	blue
DNAH17-AS1	blue
AC010641.1	blue
ZNF571-AS1	blue
CIRBP-AS1	blue
LINC01836	blue
AC010761.6	blue
RUNDC3A-AS1	blue
EML2-AS1	blue
LINC01801	blue
AC130469.1	blue
PTOV1-AS1	blue
ZNF649-AS1	blue
AC003005.2	blue
SMC5-AS1	blue
AC003956.1	blue
IGFL2-AS1	blue
LINC00664	blue
AC005387.2	blue
LINC00528	blue
ZNF350-AS1	blue
PTOV1-AS2	blue
LINC01224	blue
AC006272.2	blue
AC008982.2	blue
AC005498.3	blue
ZIM2-AS1	blue
KCNQ1OT1	blue
ZNF528-AS1	blue
SNHG8	blue
MKNK1-AS1	blue
SPACA6P-AS	blue
MIR222HG	blue
GAS5-AS1	blue
AP001429.1	blue
AF230666.2	blue
SMC2-AS1	blue
POC1B-AS1	blue
HMGN3-AS1	blue
CAHM	blue
TSIX	blue
ARMCX5-GPRASP2	blue
LINC01109	blue
TMCC1-AS1	blue
ATP2B1-AS1	blue
AGAP11	blue
AC013472.3	blue
LINC01607	blue
NFYC-AS1	blue
AC092687.3	blue
AC139887.4	blue
ZSWIM8-AS1	blue
MAGI1-IT1	blue
AFAP1-AS1	blue
AC007620.3	blue
MESTIT1	blue
AP000345.2	blue
STAG3L5P-PVRIG2P-PILRB	blue
JMJD1C-AS1	blue
LINC01578	blue
TBC1D8-AS1	blue
AP001412.1	blue
AC092171.4	blue
AP000350.5	blue
DGCR9	blue
LINC02035	blue
LINC01990	blue
AP001437.1	blue
AC016747.3	blue
DGCR11	blue
AC058791.1	blue
PAXIP1-AS1	blue
LINC02019	blue
SFTPD-AS1	blue
FRMD6-AS1	blue
LINC01138	blue
AJ011932.1	blue
AC009120.5	blue
LINC01730	blue
C18orf65	blue
AL133243.2	blue
AL133243.3	blue
AC159540.2	blue
GLIDR	blue
LINC01971	blue
AC068831.6	blue
BACE1-AS	blue
LINC00624	blue
AC020951.1	blue
BANCR	blue
AC005753.1	blue
AC006378.2	blue
HEIH	blue
AC008985.1	blue
AC007787.2	blue
PWAR1	blue
HEXDC-IT1	blue
SND1-IT1	blue
PWAR5	blue
AC005785.2	blue
AC000123.2	blue
PRAL	blue
RBM12B-AS1	blue
AGPAT4-IT1	blue
LINC00244	blue
KLHL30-AS1	blue
AC083843.4	blue
AL133243.4	blue
AC009948.5	blue
AP006621.5	blue
LINC01126	blue
BIRC6-AS2	blue
RN7SKP23	blue
TMEM75	blue
TBC1D22A-AS1	blue
AC007792.1	blue
PLAC4	blue
AC026471.6	blue
UCKL1-AS1	blue
AC004947.2	blue
ERICD	blue
AC000123.3	blue
SALRNA2	blue
ASAP1-IT2	blue
LINC01374	blue
PCAT14	blue
LINC02204	blue
LINC01232	blue
LINC00294	blue
ELDR	blue
FOXCUT	blue
LINC00628	blue
CTBP1-AS	blue
LINC00921	blue
N4BP2L2-IT2	blue
AC005154.6	blue
NPTN-IT1	blue
GHET1	blue
SLFNL1-AS1	blue
LINC00997	blue
ARRDC3-AS1	blue
ABALON	blue
SNHG4	blue
LINC01176	blue
BLACAT1	blue
EBLN3P	blue
LINC00538	blue
RBM5-AS1	blue
C2-AS1	blue
LINC01587	brown
FAM182A	brown
LINC00470	brown
CCDC13-AS1	brown
FAM27E5	brown
LINC01555	brown
CELF2-AS1	brown
LINC00308	brown
WASIR1	brown
TCL6	brown
LINC00943	brown
LINC00501	brown
LIN28B-AS1	brown
TDRG1	brown
LINC01854	brown
LINC01257	brown
LINC01556	brown
ST8SIA6-AS1	brown
LINC01446	brown
LINC00898	brown
DUXAP8	brown
FIRRE	brown
LINC00189	brown
TTTY5	brown
LINC01139	brown
HTR5A-AS1	brown
C7orf71	brown
AC011997.1	brown
LINC01793	brown
LINC00397	brown
DSCR4-IT1	brown
LINC01208	brown
AC069277.2	brown
LINC01707	brown
LINC00691	brown
POU6F2-AS1	brown
MIR548XHG	brown
LINC01991	brown
LINC01142	brown
LINC01280	brown
LINC01087	brown
LINC01886	brown
CASC6	brown
LINC01266	brown
LINC00972	brown
LINC01795	brown
LINC01867	brown
LINC01763	brown
ZNF385D-AS1	brown
LINC01980	brown
LINC01492	brown
AC096669.1	brown
LINC01456	brown
LINC00381	brown
GRM7-AS3	brown
LINC00351	brown
LINC01748	brown
LINC00343	brown
TEX41	brown
MIR217HG	brown
AC007966.1	brown
LINC01941	brown
LINC00348	brown
AC062021.1	brown
LINC01692	brown
LINC01203	brown
AC084149.1	brown
LINC01630	brown
IL21-AS1	brown
MIR663AHG	brown
LINC01806	brown
LINC00355	brown
LINC02088	brown
AP001476.3	brown
LINC00392	brown
MIR646HG	brown
LINC00687	brown
AL109763.1	brown
MIR4500HG	brown
SATB1-AS1	brown
LINC01205	brown
AC016710.1	brown
LINC00200	brown
LINC01981	brown
LINC00377	brown
MCHR2-AS1	brown
LINC00858	brown
AC012494.1	brown
SACS-AS1	brown
LINC01758	brown
CASC20	brown
AC007128.1	brown
TRPM2-AS	brown
FEZF1-AS1	brown
ERVMER61-1	brown
LINC01756	brown
LINC01362	brown
MAGEA8-AS1	brown
AC092625.1	brown
LINC01804	brown
LINC00395	brown
LINC01098	brown
ZBTB46-AS1	brown
LINC00689	brown
LINC01249	brown
LINC01090	brown
ABCA9-AS1	brown
LINC01611	brown
AC079354.3	brown
LINC01598	brown
AP000474.1	brown
LINC01807	brown
LINC01873	brown
LINC01701	brown
AC013401.1	brown
LINC01809	brown
LINC01517	brown
LINC01705	brown
LINC00442	brown
LINC01162	brown
TTTY20	brown
LINC01189	brown
TTLL7-IT1	brown
CCDC144NL-AS1	brown
LINC01762	brown
DSCR10	brown
LINC01683	brown
LINC01518	brown
LINC00690	brown
LINC01851	brown
LINC01949	brown
POU6F2-AS2	brown
LINC01761	brown
LINC01694	brown
LINC01360	brown
LINC01681	brown
LINC01425	brown
AC009264.1	brown
LINC01049	brown
LINC01432	brown
ERICH3-AS1	brown
CHRM3-AS1	brown
LINC00440	brown
LINC01287	brown
AC023128.1	brown
LINC01524	brown
AC010983.1	brown
LINC01634	brown
LINC01665	brown
LINC01889	brown
LINC01967	brown
LINC01815	brown
AJ239322.1	brown
LINC01647	brown
LINC00993	brown
AC023347.1	brown
GPC5-AS1	brown
LINC01361	brown
AC010894.3	brown
AC073626.2	brown
OVAAL	brown
LINC02087	brown
LINC00383	brown
GRM7-AS2	brown
LINC01885	brown
KCNMB2-AS1	brown
AC002480.4	brown
LINC02008	brown
CADM2-AS1	brown
LINC00879	brown
LNCSRLR	brown
SAMMSON	brown
LINC02042	brown
LSAMP-AS1	brown
LINC01192	brown
LINC00635	brown
LINC01324	brown
LINC02046	brown
AC012501.2	brown
LINC02010	brown
LINC02050	brown
CCDC39-AS1	brown
LINC02045	brown
LINC01322	brown
LINC02211	brown
MIR4300HG	brown
MIR4458HG	brown
LINC01019	brown
LINC01194	brown
AC005150.1	brown
OTX2-AS1	brown
LINC02100	brown
C5orf17	brown
LINC01088	brown
CASC9	brown
IL20RB-AS1	brown
LINC01179	brown
LINC02113	brown
LINC01438	brown
LINC02114	brown
LINC01234	brown
LINC02103	brown
LINC00536	brown
SLC7A11-AS1	brown
LINC02148	brown
LINC02105	brown
AC007126.1	brown
LINC02125	brown
LINC01511	brown
LINC01182	brown
LINC00491	brown
LINC01017	brown
LINC00492	brown
LINC02196	brown
ZFPM2-AS1	brown
LINC02163	brown
LINC00923	brown
LINC00958	brown
AC007106.1	brown
LINC01099	brown
LINC02172	brown
LINC01609	brown
LINC01606	brown
LINC00534	brown
ZFHX4-AS1	brown
KBTBD11-OT1	brown
FER1L6-AS2	brown
LINC01608	brown
LINC01419	brown
NRG1-IT1	brown
LINC02055	brown
LINC01947	brown
PKIA-AS1	brown
MAFA-AS1	brown
LINC01288	brown
MIR2052HG	brown
BBOX1-AS1	brown
LINC01493	brown
LINC00346	brown
LINC00944	brown
MIR4307HG	brown
CASC18	brown
LINC00645	brown
LINC-ROR	brown
LINC00871	brown
LINC01193	brown
LINC01579	brown
DIO2-AS1	brown
LINC01580	brown
LINC01148	brown
EGLN3-AS1	brown
LINC00648	brown
SPATA8-AS1	brown
LINC01583	brown
LINC01581	brown
LINC02109	brown
LINC01992	brown
LINC00564	brown
PWRN4	brown
ATP2A1-AS1	brown
LCMT1-AS1	brown
LINC02184	brown
LINC01254	brown
LINC01416	brown
LINC01572	brown
AC012322.1	brown
LINC02167	brown
LINC02152	brown
LINC01858	brown
LINC01477	brown
U95743.1	brown
LINC00621	brown
LINC02002	brown
LINC02003	brown
LINC01893	brown
LINC01899	brown
LINC00668	brown
DSG1-AS1	brown
AC079466.1	brown
LINC01905	brown
LINC01901	brown
LINC01028	brown
LINC01539	brown
LINC01785	brown
AC067969.1	brown
LINC01872	brown
LINC01966	brown
LINC01233	brown
AC079610.2	brown
LINC00221	brown
AC064834.1	brown
AC097532.2	brown
MYHAS	brown
LINC01297	brown
SPANXA2-OT1	brown
AC007383.4	brown
AC003973.3	brown
FAM230C	brown
LINC01666	brown
AC010894.5	brown
LINC01667	brown
LINC01242	brown
LINC02203	brown
LINC01202	brown
SCHLAP1	brown
HELLPAR	brown
LINC01394	brown
LINC00544	green
C7orf69	green
RGS5	green
LINC00982	green
LINC01561	green
C8orf31	green
C5orf64	green
LINC00670	green
PIK3CD-AS1	green
ACTA2-AS1	green
C9orf139	green
AP003774.1	green
NCF4-AS1	green
LINC00158	green
LINC00839	green
C22orf34	green
LINC00173	green
C17orf102	green
AC004988.1	green
BVES-AS1	green
COL5A1-AS1	green
LINC00619	green
PSMB8-AS1	green
LINC01993	green
TNRC6C-AS1	green
HCP5	green
LIPE-AS1	green
LINC00243	green
LINC01356	green
LINC01644	green
AC112721.1	green
AC112721.2	green
LINC00473	green
LINC01615	green
HLA-DQB1-AS1	green
AC106786.1	green
MIR503HG	green
ROR1-AS1	green
LINC01857	green
AC104699.1	green
WARS2-IT1	green
LINC01133	green
SMIM25	green
LINC00539	green
TNK2-AS1	green
TEX26-AS1	green
RORB-AS1	green
AC083949.1	green
LINC01752	green
LINC01645	green
AC000067.1	green
AC092484.1	green
LINC00092	green
INTS6L-AS1	green
LINC01678	green
LINC01504	green
BOLA3-AS1	green
RFPL1S	green
LINC00475	green
EDNRB-AS1	green
CADM3-AS1	green
LINC01771	green
FAM225B	green
P3H2-AS1	green
MIAT	green
AC023590.1	green
HAR1A	green
LINC00937	green
GAS1RR	green
HAGLROS	green
LINC00323	green
FAM66C	green
FAM30A	green
AC109826.1	green
LINC00840	green
SLC8A1-AS1	green
ITGB2-AS1	green
LINC00629	green
MGAT3-AS1	green
AP001471.1	green
LINC00310	green
LINC01537	green
TARID	green
HCG11	green
LINC01890	green
ITPKB-IT1	green
LINC01546	green
LINC01013	green
AC096558.1	green
AC104653.1	green
AC097381.1	green
LINC01788	green
VIM-AS1	green
CCDC26	green
LINC00582	green
LINC01501	green
LINC01150	green
HOXB-AS1	green
XXYLT1-AS2	green
VAV3-AS1	green
DNM3OS	green
AC104024.1	green
LINC01507	green
FAM225A	green
LINC01704	green
LINC01891	green
PGM5P4-AS1	green
AC093390.1	green
LINC00384	green
LINC00865	green
LINC01412	green
AC002480.2	green
AC078883.3	green
AC002480.3	green
AC092580.3	green
LINC00892	green
HOXB-AS3	green
LINC00702	green
TLR8-AS1	green
LINC00028	green
CHRM3-AS2	green
HOTAIRM1	green
LINC01638	green
HCG21	green
LINC01865	green
LINC01765	green
AC026904.1	green
LINC01781	green
LINC01914	green
LINC01800	green
SYNE1-AS1	green
LINC01934	green
HMGA1P4	green
MIR155HG	green
FNDC1-IT1	green
LINC01281	green
LINC01055	green
LINC02154	green
MSC-AS1	green
LINC01871	green
AC020743.3	green
RBMS3-AS3	green
NEXN-AS1	green
LINC01936	green
LINC00545	green
AC003092.1	green
LINC02195	green
AC007278.2	green
AP003774.4	green
HAND2-AS1	green
AC147651.4	green
NR2F1-AS1	green
TMEM26-AS1	green
LINC01502	green
LINC01684	green
LINC01888	green
LINC00211	green
SIRPG-AS1	green
PRKCQ-AS1	green
LINC01679	green
ZEB2-AS1	green
LINC01410	green
LINC00426	green
ST6GAL2-IT1	green
LINC01119	green
HOXB-AS2	green
ADAMTS9-AS1	green
LINC00877	green
ZBTB20-AS1	green
TRBV11-2	green
ADAMTS9-AS2	green
LINC00996	green
DUBR	green
WDR86-AS1	green
GATA2-AS1	green
LIFR-AS1	green
IGFBP7-AS1	green
LINC00861	green
LINC02202	green
LINC00900	green
LINC01550	green
LINC00968	green
CACNA1C-AS1	green
LINC00920	green
PCED1B-AS1	green
NR2F2-AS1	green
LINC00926	green
MEF2C-AS1	green
LINC01197	green
LINC02217	green
HAS2-AS1	green
HHIP-AS1	green
LINC01187	green
LINC01259	green
CARMN	green
SRD5A3-AS1	green
BFSP2-AS1	green
LINC00989	green
SNHG18	green
TMEM108-AS1	green
LINC01969	green
LINC01094	green
LINC02201	green
LINC02099	green
MIR3142HG	green
AF186192.1	green
AC068858.1	green
SENCR	green
AC022182.1	green
AP001257.1	green
MIR100HG	green
MIR9-3HG	green
LINC01489	green
IFNG-AS1	green
AGAP2-AS1	green
CACNA1C-AS2	green
AC079584.2	green
KRT73-AS1	green
OVCH1-AS1	green
LINC02207	green
DIO3OS	green
LINC00239	green
LINC01500	green
LINC00520	green
LINC00519	green
LINC00639	green
LINC00924	green
PLCB2-AS1	green
LINC02126	green
SH3RF3-AS1	green
IL21R-AS1	green
LMF1-AS1	green
LINC01960	green
ADPGK-AS1	green
LINC00565	green
FOXC2-AS1	green
WFDC21P	green
DLGAP1-AS5	green
AC093627.7	green
LOXL1-AS1	green
AC144831.1	green
HID1-AS1	green
DLGAP1-AS3	green
L3MBTL4-AS1	green
C1QTNF1-AS1	green
LINC01915	green
LINC01841	green
SLC14A2-AS1	green
PCAT19	green
LINC02081	green
LINC01415	green
KCNJ2-AS1	green
MIR497HG	green
LINC01926	green
CARD8-AS1	green
FENDRR	green
LINC01081	green
LINC02132	green
PLCE1-AS1	green
LINC01711	green
AF131215.6	green
LINC01480	green
LINC02104	green
LINC01215	green
CASC15	green
LINC02084	green
ADIRF-AS1	green
AC010976.2	green
PACERR	green
PICSAR	green
FUT8-AS1	green
PGM5P3-AS1	green
TSC22D1-AS1	green
NKILA	green
AC073130.3	green
MIR4697HG	green
SH3PXD2A-AS1	green
LINC01943	green
TRG-AS1	green
LINC00891	green
IGF2-AS	grey
Z83844.1	grey
KIAA0087	grey
LINC00029	grey
C20orf187	grey
TTTY1B	grey
TTTY1	grey
H19	grey
TTTY9B	grey
TTTY6	grey
TTTY6B	grey
LINC00525	grey
TTTY7	grey
TTTY7B	grey
LINC01931	grey
IGF2BP2-AS1	grey
SMAD5-AS1	grey
ZNF667-AS1	grey
ELFN2	grey
MIR202HG	grey
LINC00905	grey
LINC00917	grey
LINC00208	grey
SHANK2-AS3	grey
GRIK1-AS1	grey
C11orf44	grey
LINC00302	grey
TTTY14	grey
LINC00303	grey
TYMSOS	grey
LINC00469	grey
ZNRF3-AS1	grey
C9orf62	grey
LINC00314	grey
LINC00324	grey
MTUS2-AS1	grey
LINC00311	grey
LINC01699	grey
LINC00305	grey
TTTY11	grey
FER1L6-AS1	grey
TP53TG1	grey
C17orf77	grey
TSPEAR-AS2	grey
WT1-AS	grey
TTTY8	grey
LINC00518	grey
UMODL1-AS1	grey
FAM167A-AS1	grey
TTTY13	grey
LINC00482	grey
LINC00313	grey
TTTY8B	grey
C2orf27B	grey
LINC00846	grey
LINC00207	grey
AC007731.1	grey
LINC00319	grey
LINC00994	grey
LINC01164	grey
ANKRD62P1-PARP4P3	grey
LINC00615	grey
LINC00523	grey
LUADT1	grey
AC079612.1	grey
GATA3-AS1	grey
ATP11AUN	grey
PRR31	grey
LINC01565	grey
LINC01562	grey
LINC01317	grey
AC074019.1	grey
RBMS3-AS2	grey
Z99756.1	grey
LINC00970	grey
AC144450.1	grey
LINC00222	grey
ADAMTSL4-AS1	grey
C1orf137	grey
CYP17A1-AS1	grey
SPATA42	grey
LINC00963	grey
LINC00951	grey
LINC00474	grey
LINC00587	grey
PSORS1C3	grey
HCG9	grey
C5orf60	grey
LINC01291	grey
LINC01545	grey
LINC02138	grey
C7orf66	grey
TTLL10-AS1	grey
LINC01602	grey
AC005863.1	grey
AL592528.1	grey
LINC01597	grey
LINC01310	grey
LINC00583	grey
ADARB2-AS1	grey
AC024132.1	grey
LINC00487	grey
KRBOX1-AS1	grey
TTTY2	grey
TTTY2B	grey
LINC02085	grey
AC113608.1	grey
LINC01913	grey
LINC00612	grey
FAM74A1	grey
LINC00269	grey
LINC01020	grey
FAM230B	grey
LINC00955	grey
KIRREL3-AS3	grey
FAM138C	grey
IGBP1-AS2	grey
AC064874.1	grey
ZNF385D-AS2	grey
EHHADH-AS1	grey
AC108066.1	grey
AP006748.1	grey
MEG9	grey
AC011625.1	grey
FRMPD4-AS1	grey
AFF2-IT1	grey
AC010723.1	grey
RABGAP1L-IT1	grey
AC012506.1	grey
AC078851.1	grey
LINC01986	grey
LINC00370	grey
TTTY17C	grey
LINC01946	grey
DIP2A-IT1	grey
RAET1E-AS1	grey
AC098828.2	grey
AC116609.1	grey
LINC01626	grey
AC092162.1	grey
LINC01983	grey
LINC00114	grey
CDH23-AS1	grey
LINC01870	grey
EFCAB6-AS1	grey
MYCNUT	grey
LINC01805	grey
LINC01921	grey
LINC01078	grey
ABCC5-AS1	grey
ZNF32-AS3	grey
MIR4432HG	grey
LINC01874	grey
LINC01441	grey
LINC01449	grey
LINC01853	grey
EGFR-AS1	grey
TTTY22	grey
LINC01935	grey
ELMO1-AS1	grey
AMMECR1-IT1	grey
LINC02054	grey
AC007422.1	grey
PHEX-AS1	grey
LINC00466	grey
LINC01832	grey
VWC2L-IT1	grey
LINC01527	grey
LINC01567	grey
CHL1-AS2	grey
AC004009.1	grey
MDC1-AS1	grey
LINC00297	grey
AC007879.1	grey
SCEL-AS1	grey
AC011239.1	grey
BACE2-IT1	grey
LINC00572	grey
LINC02052	grey
LINC01708	grey
AC009313.1	grey
AC010884.1	grey
LINC00620	grey
COL18A1-AS2	grey
LINC01015	grey
AC008069.1	grey
TGFA-IT1	grey
AC106053.1	grey
LINC01627	grey
LINC01823	grey
E2F3-IT1	grey
LINC01706	grey
LINC01657	grey
PCOLCE-AS1	grey
LINC01167	grey
ATP2B2-IT2	grey
NTM-AS1	grey
AC093843.1	grey
COL4A2-AS2	grey
THRB-IT1	grey
LINC01689	grey
AC107079.1	grey
LINC00393	grey
LINC01398	grey
LINC01766	grey
LINC01034	grey
PGM5-AS1	grey
LARGE-AS1	grey
FAM41AY1	grey
LINC01526	grey
LINC01802	grey
WWC3-AS1	grey
LINC01076	grey
OSTM1-AS1	grey
LINC00457	grey
LINC00378	grey
AC009478.1	grey
PCDH9-AS3	grey
LINC01427	grey
FREM2-AS1	grey
AC078942.1	grey
SFTA1P	grey
AC099754.1	grey
AC019330.1	grey
LINC00331	grey
PACRG-AS2	grey
PLCB1-IT1	grey
KCNMA1-AS2	grey
FAM197Y5	grey
TTTY16	grey
LINC01393	grey
AC073325.1	grey
LINC01821	grey
NAALADL2-AS1	grey
LINC01710	grey
AC006076.1	grey
AC011193.1	grey
LINC01623	grey
MTOR-AS1	grey
LINCMD1	grey
AGBL4-IT1	grey
LINC01729	grey
KCNMA1-AS3	grey
LINC01716	grey
PACRG-AS3	grey
PTPRD-AS1	grey
FAM66E	grey
AP001627.1	grey
NRG3-AS1	grey
LINC02036	grey
AC017002.2	grey
MEG8	grey
AC087501.1	grey
LINC00489	grey
UBXN7-AS1	grey
TRMT2B-AS1	grey
LINC02072	grey
[truncated: 1,891 more rows]
