# Supplementary material for: Identification of a Five-Autophagy-Related-lncRNA Signature as a Novel Prognostic Biomarker for Hepatocellular Carcinoma
Source: Front Mol Biosci. 2021 Jan 11;7:611626. doi: 10.3389/fmolb.2020.611626 (PMC7831610; doi:10.3389/fmolb.2020.611626)
Supplement: Supplementary Table 3 — Detailed enrichment results of GSEA for high-risk group based on the AR-lncRNAs prognostic signature. [file Table_3.XLSX]

## Sheet: Supplementary table 3
Table S3. Detailed enrichment results of GSEA for high-risk group based on the AR-lncRNAs prognostic signature.
NAME	SIZE	NES	NOM p-value	RANK AT MAX	LEADING EDGE
KEGG_PURINE_METABOLISM	157	1.69095	0.00746269	17823	tags=55%, list=32%, signal=81%
KEGG_PATHOGENIC_ESCHERICHIA_COLI_INFECTION	56	1.65792	0.0166667	23417	tags=77%, list=42%, signal=133%
KEGG_RNA_DEGRADATION	59	1.61906	0.0112994	27567	tags=86%, list=50%, signal=172%
KEGG_CELL_CYCLE	124	1.55197	0.0223048	17690	tags=65%, list=32%, signal=96%
KEGG_PYRIMIDINE_METABOLISM	98	1.54202	0.0790441	26495	tags=72%, list=48%, signal=139%
KEGG_GLYCOSPHINGOLIPID_BIOSYNTHESIS_LACTO_AND_NEOLACTO_SERIES	26	1.52269	0.0537849	18832	tags=65%, list=34%, signal=99%
KEGG_BLADDER_CANCER	42	1.51585	0.0581614	22696	tags=64%, list=41%, signal=109%
KEGG_HOMOLOGOUS_RECOMBINATION	28	1.50971	0.0222635	9840	tags=57%, list=18%, signal=69%
KEGG_ENDOCYTOSIS	181	1.50132	0.0905512	26938	tags=69%, list=49%, signal=133%
KEGG_NON_SMALL_CELL_LUNG_CANCER	54	1.49284	0.0672897	23526	tags=65%, list=42%, signal=113%
KEGG_ETHER_LIPID_METABOLISM	33	1.4917	0.064	22095	tags=64%, list=40%, signal=106%
KEGG_P53_SIGNALING_PATHWAY	68	1.48794	0.0413534	17762	tags=50%, list=32%, signal=74%
KEGG_EPITHELIAL_CELL_SIGNALING_IN_HELICOBACTER_PYLORI_INFECTION	68	1.48728	0.083004	30778	tags=85%, list=56%, signal=192%
KEGG_FC_GAMMA_R_MEDIATED_PHAGOCYTOSIS	96	1.4863	0.100592	24890	tags=78%, list=45%, signal=142%
KEGG_REGULATION_OF_ACTIN_CYTOSKELETON	213	1.47536	0.113027	25667	tags=65%, list=46%, signal=121%
KEGG_PHOSPHATIDYLINOSITOL_SIGNALING_SYSTEM	76	1.46659	0.086785	23417	tags=70%, list=42%, signal=121%
KEGG_GLYCEROPHOSPHOLIPID_METABOLISM	77	1.45655	0.104536	25578	tags=65%, list=46%, signal=120%
KEGG_DNA_REPLICATION	36	1.45087	0.0504505	17889	tags=81%, list=32%, signal=119%
KEGG_LYSOSOME	121	1.44835	0.172211	30778	tags=74%, list=56%, signal=167%
KEGG_SMALL_CELL_LUNG_CANCER	84	1.44742	0.134615	21942	tags=63%, list=40%, signal=104%
KEGG_SPHINGOLIPID_METABOLISM	39	1.4449	0.0736434	22055	tags=59%, list=40%, signal=98%
KEGG_VEGF_SIGNALING_PATHWAY	76	1.44234	0.107356	25228	tags=67%, list=46%, signal=123%
KEGG_GLYCEROLIPID_METABOLISM	49	1.43905	0.0830189	17278	tags=41%, list=31%, signal=59%
KEGG_INOSITOL_PHOSPHATE_METABOLISM	54	1.43254	0.12426	23113	tags=72%, list=42%, signal=124%
KEGG_PROGESTERONE_MEDIATED_OOCYTE_MATURATION	85	1.43027	0.0698113	10642	tags=36%, list=19%, signal=45%
KEGG_AXON_GUIDANCE	129	1.4288	0.105973	27508	tags=76%, list=50%, signal=151%
KEGG_VIBRIO_CHOLERAE_INFECTION	54	1.42175	0.108007	26374	tags=69%, list=48%, signal=131%
KEGG_SNARE_INTERACTIONS_IN_VESICULAR_TRANSPORT	38	1.41884	0.107486	27331	tags=76%, list=49%, signal=151%
KEGG_DORSO_VENTRAL_AXIS_FORMATION	24	1.40907	0.117647	23526	tags=75%, list=42%, signal=130%
KEGG_RNA_POLYMERASE	29	1.4083	0.113131	26470	tags=86%, list=48%, signal=165%
KEGG_APOPTOSIS	87	1.40201	0.141199	25106	tags=64%, list=45%, signal=118%
KEGG_MTOR_SIGNALING_PATHWAY	52	1.39228	0.117647	27622	tags=79%, list=50%, signal=157%
KEGG_OOCYTE_MEIOSIS	112	1.38494	0.107955	26824	tags=71%, list=48%, signal=136%
KEGG_CHRONIC_MYELOID_LEUKEMIA	73	1.38427	0.179191	21465	tags=56%, list=39%, signal=92%
KEGG_UBIQUITIN_MEDIATED_PROTEOLYSIS	134	1.38211	0.146067	27757	tags=75%, list=50%, signal=151%
KEGG_FRUCTOSE_AND_MANNOSE_METABOLISM	33	1.37947	0.133201	12149	tags=42%, list=22%, signal=54%
KEGG_BASAL_TRANSCRIPTION_FACTORS	35	1.37021	0.121495	28590	tags=89%, list=52%, signal=183%
KEGG_ERBB_SIGNALING_PATHWAY	87	1.3685	0.151341	23875	tags=61%, list=43%, signal=107%
KEGG_GAP_JUNCTION	90	1.36466	0.147601	25223	tags=70%, list=46%, signal=128%
KEGG_MISMATCH_REPAIR	23	1.36411	0.0894161	21765	tags=83%, list=39%, signal=136%
KEGG_PATHWAYS_IN_CANCER	325	1.36008	0.182692	26304	tags=64%, list=47%, signal=121%
KEGG_NEUROTROPHIN_SIGNALING_PATHWAY	126	1.35957	0.166667	27157	tags=70%, list=49%, signal=137%
KEGG_VASOPRESSIN_REGULATED_WATER_REABSORPTION	44	1.35943	0.166667	22046	tags=57%, list=40%, signal=94%
KEGG_SPLICEOSOME	127	1.35732	0.0979284	27504	tags=87%, list=50%, signal=173%
KEGG_MAPK_SIGNALING_PATHWAY	267	1.35487	0.166667	27365	tags=66%, list=49%, signal=130%
KEGG_REGULATION_OF_AUTOPHAGY	35	1.35057	0.111111	28579	tags=57%, list=52%, signal=118%
KEGG_AMINO_SUGAR_AND_NUCLEOTIDE_SUGAR_METABOLISM	43	1.34661	0.180583	27812	tags=67%, list=50%, signal=135%
KEGG_PENTOSE_PHOSPHATE_PATHWAY	27	1.34545	0.136986	17416	tags=52%, list=31%, signal=76%
KEGG_THYROID_CANCER	29	1.34483	0.162162	29258	tags=79%, list=53%, signal=168%
KEGG_AMYOTROPHIC_LATERAL_SCLEROSIS_ALS	53	1.34329	0.137525	24154	tags=57%, list=44%, signal=100%
KEGG_GLYCOSAMINOGLYCAN_BIOSYNTHESIS_KERATAN_SULFATE	15	1.33538	0.15739	14829	tags=53%, list=27%, signal=73%
KEGG_NOTCH_SIGNALING_PATHWAY	47	1.33462	0.1875	22524	tags=62%, list=41%, signal=104%
KEGG_HUNTINGTONS_DISEASE	180	1.33323	0.212425	35189	tags=78%, list=64%, signal=212%
KEGG_RIG_I_LIKE_RECEPTOR_SIGNALING_PATHWAY	70	1.32243	0.161736	30769	tags=66%, list=56%, signal=148%
KEGG_LONG_TERM_DEPRESSION	70	1.31531	0.16	23417	tags=59%, list=42%, signal=101%
KEGG_WNT_SIGNALING_PATHWAY	150	1.31447	0.195122	30660	tags=76%, list=55%, signal=170%
KEGG_BASE_EXCISION_REPAIR	35	1.31316	0.177143	20003	tags=60%, list=36%, signal=94%
KEGG_FOCAL_ADHESION	199	1.3106	0.227969	26399	tags=65%, list=48%, signal=124%
KEGG_HEDGEHOG_SIGNALING_PATHWAY	56	1.30968	0.177264	22467	tags=63%, list=41%, signal=105%
KEGG_RIBOFLAVIN_METABOLISM	16	1.30937	0.168337	27547	tags=88%, list=50%, signal=174%
KEGG_GNRH_SIGNALING_PATHWAY	101	1.30749	0.200389	26824	tags=64%, list=48%, signal=125%
KEGG_GALACTOSE_METABOLISM	26	1.30532	0.159844	6912	tags=27%, list=12%, signal=31%
KEGG_PYRUVATE_METABOLISM	40	1.30381	0.199226	12280	tags=30%, list=22%, signal=39%
KEGG_NUCLEOTIDE_EXCISION_REPAIR	44	1.30316	0.184162	24846	tags=75%, list=45%, signal=136%
KEGG_RENAL_CELL_CARCINOMA	70	1.30178	0.224953	28574	tags=74%, list=52%, signal=153%
KEGG_COLORECTAL_CANCER	62	1.30112	0.230769	29258	tags=79%, list=53%, signal=167%
KEGG_FC_EPSILON_RI_SIGNALING_PATHWAY	79	1.30111	0.204453	24325	tags=62%, list=44%, signal=110%
KEGG_PANCREATIC_CANCER	70	1.30042	0.214286	21465	tags=57%, list=39%, signal=93%
KEGG_CYTOSOLIC_DNA_SENSING_PATHWAY	54	1.27864	0.217391	29926	tags=67%, list=54%, signal=145%
KEGG_TYPE_II_DIABETES_MELLITUS	47	1.27439	0.190476	19562	tags=51%, list=35%, signal=79%
KEGG_NOD_LIKE_RECEPTOR_SIGNALING_PATHWAY	62	1.26844	0.242485	30052	tags=90%, list=54%, signal=197%
KEGG_ALZHEIMERS_DISEASE	165	1.26836	0.240848	35189	tags=72%, list=64%, signal=195%
KEGG_BASAL_CELL_CARCINOMA	55	1.26486	0.221359	16827	tags=51%, list=30%, signal=73%
KEGG_ECM_RECEPTOR_INTERACTION	84	1.25984	0.272901	15619	tags=46%, list=28%, signal=65%
KEGG_GLUTATHIONE_METABOLISM	49	1.25954	0.207364	16227	tags=35%, list=29%, signal=49%
KEGG_CALCIUM_SIGNALING_PATHWAY	177	1.2588	0.204322	13398	tags=36%, list=24%, signal=48%
KEGG_GLIOMA	65	1.25761	0.242126	26824	tags=63%, list=48%, signal=122%
KEGG_DILATED_CARDIOMYOPATHY	90	1.24626	0.256262	16460	tags=49%, list=30%, signal=69%
KEGG_T_CELL_RECEPTOR_SIGNALING_PATHWAY	108	1.2426	0.297787	27140	tags=77%, list=49%, signal=150%
KEGG_GLYCOSAMINOGLYCAN_BIOSYNTHESIS_CHONDROITIN_SULFATE	22	1.24137	0.249035	28127	tags=82%, list=51%, signal=166%
KEGG_NEUROACTIVE_LIGAND_RECEPTOR_INTERACTION	271	1.23923	0.177694	21145	tags=55%, list=38%, signal=89%
KEGG_TIGHT_JUNCTION	132	1.2376	0.234405	27208	tags=56%, list=49%, signal=110%
KEGG_B_CELL_RECEPTOR_SIGNALING_PATHWAY	75	1.23742	0.281188	23928	tags=63%, list=43%, signal=110%
KEGG_TGF_BETA_SIGNALING_PATHWAY	85	1.23211	0.26145	27465	tags=68%, list=50%, signal=135%
KEGG_HYPERTROPHIC_CARDIOMYOPATHY_HCM	83	1.22744	0.262136	26023	tags=72%, list=47%, signal=136%
KEGG_TOLL_LIKE_RECEPTOR_SIGNALING_PATHWAY	102	1.22658	0.278431	27770	tags=64%, list=50%, signal=128%
KEGG_ADHERENS_JUNCTION	73	1.22372	0.285992	33377	tags=78%, list=60%, signal=196%
KEGG_PROSTATE_CANCER	89	1.22335	0.284069	29365	tags=71%, list=53%, signal=150%
KEGG_TASTE_TRANSDUCTION	51	1.2182	0.213439	15077	tags=39%, list=27%, signal=54%
KEGG_LEISHMANIA_INFECTION	70	1.21805	0.293542	23162	tags=71%, list=42%, signal=123%
KEGG_JAK_STAT_SIGNALING_PATHWAY	155	1.21418	0.274194	22489	tags=50%, list=41%, signal=84%
KEGG_ENDOMETRIAL_CANCER	52	1.20933	0.290448	29258	tags=71%, list=53%, signal=151%
KEGG_O_GLYCAN_BIOSYNTHESIS	30	1.20823	0.275992	14704	tags=47%, list=27%, signal=63%
KEGG_LONG_TERM_POTENTIATION	70	1.20768	0.26938	26824	tags=63%, list=48%, signal=122%
KEGG_GLYCOSAMINOGLYCAN_DEGRADATION	21	1.20184	0.24717	27952	tags=67%, list=50%, signal=134%
KEGG_OTHER_GLYCAN_DEGRADATION	16	1.19	0.2607	27812	tags=69%, list=50%, signal=138%
KEGG_CYTOKINE_CYTOKINE_RECEPTOR_INTERACTION	264	1.18784	0.282565	16719	tags=42%, list=30%, signal=60%
KEGG_NATURAL_KILLER_CELL_MEDIATED_CYTOTOXICITY	132	1.18453	0.311508	25302	tags=56%, list=46%, signal=103%
KEGG_INSULIN_SIGNALING_PATHWAY	137	1.17321	0.283433	27989	tags=62%, list=51%, signal=125%
KEGG_GLYCOSAMINOGLYCAN_BIOSYNTHESIS_HEPARAN_SULFATE	26	1.17277	0.312	26080	tags=73%, list=47%, signal=138%
KEGG_CARDIAC_MUSCLE_CONTRACTION	78	1.16955	0.29572	26761	tags=58%, list=48%, signal=111%
KEGG_CHEMOKINE_SIGNALING_PATHWAY	188	1.1677	0.325301	28066	tags=69%, list=51%, signal=140%
KEGG_LEUKOCYTE_TRANSENDOTHELIAL_MIGRATION	116	1.16581	0.296907	26729	tags=56%, list=48%, signal=108%
KEGG_PROTEASOME	46	1.15777	0.296154	34326	tags=91%, list=62%, signal=240%
KEGG_MELANOGENESIS	101	1.15494	0.3125	31619	tags=78%, list=57%, signal=182%
KEGG_GLYCOSPHINGOLIPID_BIOSYNTHESIS_GANGLIO_SERIES	15	1.1478	0.325581	29768	tags=80%, list=54%, signal=173%
KEGG_N_GLYCAN_BIOSYNTHESIS	46	1.14727	0.349146	33718	tags=85%, list=61%, signal=216%
KEGG_ALANINE_ASPARTATE_AND_GLUTAMATE_METABOLISM	30	1.13242	0.324597	7064	tags=23%, list=13%, signal=27%
KEGG_HEMATOPOIETIC_CELL_LINEAGE	85	1.1308	0.360489	23152	tags=62%, list=42%, signal=107%
KEGG_ALDOSTERONE_REGULATED_SODIUM_REABSORPTION	42	1.11834	0.321212	10246	tags=26%, list=18%, signal=32%
KEGG_ARRHYTHMOGENIC_RIGHT_VENTRICULAR_CARDIOMYOPATHY_ARVC	74	1.10814	0.389313	26023	tags=65%, list=47%, signal=122%
KEGG_ACUTE_MYELOID_LEUKEMIA	57	1.09217	0.425403	35217	tags=88%, list=64%, signal=240%
KEGG_CELL_ADHESION_MOLECULES_CAMS	131	1.08023	0.402	27766	tags=64%, list=50%, signal=128%
KEGG_NICOTINATE_AND_NICOTINAMIDE_METABOLISM	24	1.06645	0.3861	30901	tags=71%, list=56%, signal=160%
KEGG_TYPE_I_DIABETES_MELLITUS	41	1.06105	0.429134	22737	tags=56%, list=41%, signal=95%
KEGG_VIRAL_MYOCARDITIS	68	1.06006	0.409543	31980	tags=72%, list=58%, signal=170%
KEGG_MELANOMA	71	1.04845	0.406615	7747	tags=21%, list=14%, signal=25%
KEGG_VASCULAR_SMOOTH_MUSCLE_CONTRACTION	115	1.0419	0.426326	24506	tags=53%, list=44%, signal=95%
KEGG_SELENOAMINO_ACID_METABOLISM	25	1.03891	0.419173	31404	tags=76%, list=57%, signal=175%
KEGG_PRIMARY_IMMUNODEFICIENCY	35	1.02503	0.472505	26964	tags=83%, list=49%, signal=161%
KEGG_GLYCOSYLPHOSPHATIDYLINOSITOL_GPI_ANCHOR_BIOSYNTHESIS	25	1.01334	0.467197	24478	tags=64%, list=44%, signal=115%
KEGG_NITROGEN_METABOLISM	23	1.00993	0.446	7064	tags=22%, list=13%, signal=25%
KEGG_ANTIGEN_PROCESSING_AND_PRESENTATION	81	1.00626	0.488844	27720	tags=54%, list=50%, signal=109%
KEGG_ONE_CARBON_POOL_BY_FOLATE	17	0.996898	0.475442	20101	tags=47%, list=36%, signal=74%
KEGG_INTESTINAL_IMMUNE_NETWORK_FOR_IGA_PRODUCTION	46	0.978138	0.50303	12337	tags=39%, list=22%, signal=50%
KEGG_ALPHA_LINOLENIC_ACID_METABOLISM	19	0.965727	0.494802	24325	tags=53%, list=44%, signal=94%
KEGG_OXIDATIVE_PHOSPHORYLATION	131	0.961913	0.495968	38186	tags=75%, list=69%, signal=240%
KEGG_AMINOACYL_TRNA_BIOSYNTHESIS	22	0.957333	0.523719	33195	tags=86%, list=60%, signal=215%
KEGG_PARKINSONS_DISEASE	127	0.952493	0.493976	38186	tags=72%, list=69%, signal=230%
KEGG_ARGININE_AND_PROLINE_METABOLISM	54	0.945864	0.527383	14561	tags=26%, list=26%, signal=35%
KEGG_CYSTEINE_AND_METHIONINE_METABOLISM	34	0.942342	0.519924	14650	tags=35%, list=26%, signal=48%
KEGG_ABC_TRANSPORTERS	44	0.936848	0.524904	14762	tags=34%, list=27%, signal=46%
KEGG_SYSTEMIC_LUPUS_ERYTHEMATOSUS	55	0.934589	0.539554	16374	tags=42%, list=30%, signal=59%
KEGG_RIBOSOME	88	0.932686	0.540816	31591	tags=90%, list=57%, signal=209%
KEGG_PROXIMAL_TUBULE_BICARBONATE_RECLAMATION	23	0.92876	0.536062	10246	tags=26%, list=18%, signal=32%
KEGG_PRION_DISEASES	35	0.912543	0.53507	15776	tags=37%, list=28%, signal=52%
KEGG_PROTEIN_EXPORT	24	0.891544	0.652427	34292	tags=83%, list=62%, signal=219%
KEGG_AUTOIMMUNE_THYROID_DISEASE	50	0.867116	0.582	34444	tags=64%, list=62%, signal=169%
KEGG_GLYOXYLATE_AND_DICARBOXYLATE_METABOLISM	16	0.859016	0.595703	2008	tags=13%, list=4%, signal=13%
KEGG_ALLOGRAFT_REJECTION	35	0.808578	0.643426	30396	tags=69%, list=55%, signal=152%
KEGG_VALINE_LEUCINE_AND_ISOLEUCINE_DEGRADATION	43	0.808499	0.659004	3942	tags=7%, list=7%, signal=8%
KEGG_ARACHIDONIC_ACID_METABOLISM	58	0.772747	0.770492	9030	tags=24%, list=16%, signal=29%
KEGG_GRAFT_VERSUS_HOST_DISEASE	37	0.763305	0.689516	32804	tags=73%, list=59%, signal=179%
KEGG_PENTOSE_AND_GLUCURONATE_INTERCONVERSIONS	28	0.743169	0.710117	15076	tags=36%, list=27%, signal=49%
KEGG_ASTHMA	28	0.732078	0.752495	30396	tags=68%, list=55%, signal=150%
KEGG_MATURITY_ONSET_DIABETES_OF_THE_YOUNG	25	0.719714	0.820565	12049	tags=28%, list=22%, signal=36%
KEGG_LYSINE_DEGRADATION	44	0.678667	0.781676	25654	tags=48%, list=46%, signal=89%
KEGG_ADIPOCYTOKINE_SIGNALING_PATHWAY	67	0.650406	0.854086	26607	tags=45%, list=48%, signal=86%
KEGG_STEROID_BIOSYNTHESIS	17	0.614936	0.8778	31306	tags=53%, list=57%, signal=122%
KEGG_PANTOTHENATE_AND_COA_BIOSYNTHESIS	16	0.597387	0.893224	5045	tags=13%, list=9%, signal=14%
KEGG_OLFACTORY_TRANSDUCTION	385	0.547595	0.998016	36063	tags=40%, list=65%, signal=114%
KEGG_BIOSYNTHESIS_OF_UNSATURATED_FATTY_ACIDS	22	0.544211	0.921529	5567	tags=9%, list=10%, signal=10%
KEGG_TERPENOID_BACKBONE_BIOSYNTHESIS	15	0.524275	0.953535	36947	tags=80%, list=67%, signal=240%
KEGG_PORPHYRIN_AND_CHLOROPHYLL_METABOLISM	40	0.504934	0.921905	29338	tags=52%, list=53%, signal=112%
