# Supplementary material for: Identification of a Five-Autophagy-Related-lncRNA Signature as a Novel Prognostic Biomarker for Hepatocellular Carcinoma
Source: Front Mol Biosci. 2021 Jan 11;7:611626. doi: 10.3389/fmolb.2020.611626 (PMC7831610; doi:10.3389/fmolb.2020.611626)
Supplement: Supplementary Table 4 — Detailed enrichment results of GSEA for low-risk group based on the AR-lncRNAs prognostic signature. [file Table_4.XLSX]

## Sheet: Supplementary table 4
Table S4. Detailed enrichment results of GSEA for low-risk group based on the AR-lncRNAs prognostic signature.
NAME	SIZE	ES	NES	NOM p-value	RANK AT MAX	LEADING EDGE
KEGG_PRIMARY_BILE_ACID_BIOSYNTHESIS	16	-0.848978	-1.85212	0	1570	tags=63%, list=3%, signal=64%
KEGG_FATTY_ACID_METABOLISM	42	-0.6324	-1.74805	0.0462777	3188	tags=52%, list=6%, signal=56%
KEGG_DRUG_METABOLISM_CYTOCHROME_P450	71	-0.583707	-1.54286	0.0651261	2257	tags=52%, list=4%, signal=54%
KEGG_GLYCINE_SERINE_AND_THREONINE_METABOLISM	31	-0.597291	-1.53614	0.112871	2071	tags=48%, list=4%, signal=50%
KEGG_RETINOL_METABOLISM	64	-0.584484	-1.49916	0.0925926	1809	tags=48%, list=3%, signal=50%
KEGG_COMPLEMENT_AND_COAGULATION_CASCADES	69	-0.476955	-1.29428	0.253846	2554	tags=52%, list=5%, signal=55%
KEGG_BETA_ALANINE_METABOLISM	22	-0.41303	-1.23987	0.234086	601	tags=27%, list=1%, signal=28%
KEGG_METABOLISM_OF_XENOBIOTICS_BY_CYTOCHROME_P450	69	-0.456854	-1.23436	0.256466	2257	tags=43%, list=4%, signal=45%
KEGG_LINOLEIC_ACID_METABOLISM	29	-0.44734	-1.18869	0.241036	1247	tags=38%, list=2%, signal=39%
KEGG_PPAR_SIGNALING_PATHWAY	69	-0.358894	-1.18498	0.280156	830	tags=32%, list=1%, signal=32%
KEGG_DRUG_METABOLISM_OTHER_ENZYMES	51	-0.435801	-1.17234	0.336842	1359	tags=39%, list=2%, signal=40%
KEGG_HISTIDINE_METABOLISM	29	-0.371902	-1.16957	0.286267	2693	tags=34%, list=5%, signal=36%
KEGG_TYROSINE_METABOLISM	42	-0.35694	-1.13193	0.334702	2825	tags=38%, list=5%, signal=40%
KEGG_STEROID_HORMONE_BIOSYNTHESIS	55	-0.425666	-1.12862	0.364979	2257	tags=45%, list=4%, signal=47%
KEGG_TRYPTOPHAN_METABOLISM	39	-0.354398	-1.09435	0.356031	2693	tags=46%, list=5%, signal=48%
KEGG_PEROXISOME	78	-0.322183	-1.07571	0.428571	1877	tags=26%, list=3%, signal=27%
KEGG_BUTANOATE_METABOLISM	34	-0.323318	-1.0407	0.407725	2516	tags=35%, list=5%, signal=37%
KEGG_GLYCOLYSIS_GLUCONEOGENESIS	62	-0.246371	-0.912773	0.576	993	tags=23%, list=2%, signal=23%
KEGG_PHENYLALANINE_METABOLISM	18	-0.287506	-0.835896	0.666	2708	tags=33%, list=5%, signal=35%
KEGG_STARCH_AND_SUCROSE_METABOLISM	52	-0.244934	-0.747727	0.718563	1359	tags=25%, list=2%, signal=26%
KEGG_RENIN_ANGIOTENSIN_SYSTEM	17	-0.263026	-0.696374	0.79368	40839	tags=100%, list=74%, signal=380%
KEGG_ASCORBATE_AND_ALDARATE_METABOLISM	25	-0.281309	-0.660198	0.78719	2384	tags=40%, list=4%, signal=42%
KEGG_PROPANOATE_METABOLISM	32	-0.211836	-0.633198	0.781893	2516	tags=22%, list=5%, signal=23%
KEGG_CITRATE_CYCLE_TCA_CYCLE	31	-0.192394	-0.582862	0.871636	44754	tags=100%, list=81%, signal=520%
