# Supplementary material for: Identification of a Five-Autophagy-Related-lncRNA Signature as a Novel Prognostic Biomarker for Hepatocellular Carcinoma
Source: Front Mol Biosci. 2021 Jan 11;7:611626. doi: 10.3389/fmolb.2020.611626 (PMC7831610; doi:10.3389/fmolb.2020.611626)
Supplement: Supplementary Table 5 — The co-expression network established from five AR-lncRNAs and ARGs in HCC. [file Table_5.XLSX]

## Sheet: Supplementary table 5
Table S5. The co-expression network established from five AR-lncRNAs and ARGs in HCC.
AR-lncRNA gene symbol	AR-lncRNA related ARGs	Correlation coefficient
CYTOR	ATF4	0.48
CYTOR	ATG7	0.39
CYTOR	ATG9B	0.52
CYTOR	ATIC	0.55
CYTOR	BAK1	0.5
CYTOR	BAX	0.51
CYTOR	BID	0.5
CYTOR	BIRC5	0.44
CYTOR	BNIP1	0.47
CYTOR	CAPN10	0.49
CYTOR	CAPNS1	0.53
CYTOR	CASP4	0.53
CYTOR	CHMP4B	0.57
CYTOR	CLN3	0.45
CYTOR	DDIT3	0.42
CYTOR	DLC1	-0.32
CYTOR	DRAM1	0.33
CYTOR	EIF4EBP1	0.4
CYTOR	FKBP1A	0.63
CYTOR	GAPDH	0.51
CYTOR	HSP90AB1	0.34
CYTOR	HSPB8	0.35
CYTOR	IKBKE	0.5
CYTOR	MAPK3	0.39
CYTOR	MLST8	0.39
CYTOR	MTMR14	0.33
CYTOR	NLRC4	0.32
CYTOR	PELP1	0.34
CYTOR	PRKCD	0.32
CYTOR	RAB24	0.37
CYTOR	RAC1	0.51
CYTOR	RGS19	0.47
CYTOR	SPHK1	0.43
CYTOR	SQSTM1	0.34
CYTOR	WDR45	0.35
LINC01063	ATF4	0.31
LINC01063	ATG4B	0.36
LINC01063	ATIC	0.36
LINC01063	BAK1	0.32
LINC01063	BAX	0.36
LINC01063	BIRC5	0.41
LINC01063	BNIP1	0.35
LINC01063	CAPN10	0.33
LINC01063	CAPNS1	0.33
LINC01063	CHMP4B	0.36
LINC01063	DDIT3	0.34
LINC01063	EIF4EBP1	0.32
LINC01063	FKBP1A	0.37
LINC01063	GAPDH	0.34
LINC01063	PELP1	0.37
LINC01063	SPHK1	0.3
MKLN1-AS	AMBRA1	0.57
MKLN1-AS	ARNT	0.31
MKLN1-AS	ARSB	0.52
MKLN1-AS	ATF4	0.32
MKLN1-AS	ATF6	0.44
MKLN1-AS	ATG10	0.4
MKLN1-AS	ATG12	0.52
MKLN1-AS	ATG16L1	0.61
MKLN1-AS	ATG2A	0.4
MKLN1-AS	ATG2B	0.37
MKLN1-AS	ATG3	0.55
MKLN1-AS	ATG4A	0.31
MKLN1-AS	ATG4B	0.32
MKLN1-AS	ATG4C	0.5
MKLN1-AS	ATG5	0.52
MKLN1-AS	ATG7	0.54
MKLN1-AS	ATG9A	0.42
MKLN1-AS	ATIC	0.52
MKLN1-AS	BAG3	0.52
MKLN1-AS	BAK1	0.45
MKLN1-AS	BAX	0.32
MKLN1-AS	BCL2	0.31
MKLN1-AS	BCL2L1	0.46
MKLN1-AS	BECN1	0.68
MKLN1-AS	BIRC6	0.48
MKLN1-AS	BNIP3L	0.54
MKLN1-AS	CALCOCO2	0.56
MKLN1-AS	CAMKK2	0.4
MKLN1-AS	CANX	0.52
MKLN1-AS	CAPN1	0.51
MKLN1-AS	CAPN10	0.45
MKLN1-AS	CAPN2	0.46
MKLN1-AS	CAPNS1	0.34
MKLN1-AS	CASP1	0.35
MKLN1-AS	CASP3	0.43
MKLN1-AS	CASP4	0.46
MKLN1-AS	CASP8	0.62
MKLN1-AS	CD46	0.53
MKLN1-AS	CDKN1B	0.34
MKLN1-AS	CFLAR	0.55
MKLN1-AS	CHMP2B	0.5
MKLN1-AS	CHMP4B	0.4
MKLN1-AS	CTSB	0.36
MKLN1-AS	CXCR4	0.31
MKLN1-AS	DAPK1	0.31
MKLN1-AS	DNAJB1	0.32
MKLN1-AS	DRAM1	0.5
MKLN1-AS	EDEM1	0.35
MKLN1-AS	EEF2	0.42
MKLN1-AS	EEF2K	0.47
MKLN1-AS	EIF2AK2	0.52
MKLN1-AS	EIF2AK3	0.5
MKLN1-AS	EIF2S1	0.5
MKLN1-AS	EIF4G1	0.57
MKLN1-AS	ERN1	0.41
MKLN1-AS	FADD	0.54
MKLN1-AS	FKBP1A	0.38
MKLN1-AS	FOXO3	0.4
MKLN1-AS	GAA	0.37
MKLN1-AS	GABARAP	0.41
MKLN1-AS	GABARAPL2	0.57
MKLN1-AS	GAPDH	0.45
MKLN1-AS	GNAI3	0.6
MKLN1-AS	GOPC	0.5
MKLN1-AS	HDAC1	0.55
MKLN1-AS	HGS	0.56
MKLN1-AS	HIF1A	0.56
MKLN1-AS	HSP90AB1	0.53
MKLN1-AS	HSPA5	0.37
MKLN1-AS	HSPA8	0.53
MKLN1-AS	HSPB8	0.36
MKLN1-AS	IKBKB	0.49
MKLN1-AS	IKBKE	0.4
MKLN1-AS	ITGA3	0.34
MKLN1-AS	ITGA6	0.55
MKLN1-AS	ITGB1	0.57
MKLN1-AS	ITGB4	0.41
MKLN1-AS	ITPR1	0.38
MKLN1-AS	KIF5B	0.54
MKLN1-AS	KLHL24	0.4
MKLN1-AS	LAMP2	0.31
MKLN1-AS	MAP1LC3B	0.58
MKLN1-AS	MAP2K7	0.31
MKLN1-AS	MAPK1	0.55
MKLN1-AS	MAPK3	0.47
MKLN1-AS	MAPK8	0.46
MKLN1-AS	MAPK9	0.48
MKLN1-AS	MBTPS2	0.49
MKLN1-AS	MLST8	0.44
MKLN1-AS	MTMR14	0.38
MKLN1-AS	MTOR	0.44
MKLN1-AS	MYC	0.42
MKLN1-AS	NAF1	0.6
MKLN1-AS	NBR1	0.49
MKLN1-AS	NCKAP1	0.62
MKLN1-AS	NFE2L2	0.55
MKLN1-AS	NFKB1	0.57
MKLN1-AS	NLRC4	0.45
MKLN1-AS	NPC1	0.54
MKLN1-AS	NRG2	0.42
MKLN1-AS	P4HB	0.31
MKLN1-AS	PARP1	0.54
MKLN1-AS	PEA15	0.42
MKLN1-AS	PEX3	0.41
MKLN1-AS	PIK3C3	0.57
MKLN1-AS	PIK3R4	0.43
MKLN1-AS	PINK1	0.3
MKLN1-AS	PPP1R15A	0.41
MKLN1-AS	PRKAB1	0.48
MKLN1-AS	PRKAR1A	0.57
MKLN1-AS	PRKCD	0.4
MKLN1-AS	RAB11A	0.55
MKLN1-AS	RAB1A	0.55
MKLN1-AS	RAB24	0.38
MKLN1-AS	RAB33B	0.32
MKLN1-AS	RAB5A	0.48
MKLN1-AS	RAB7A	0.59
MKLN1-AS	RAC1	0.47
MKLN1-AS	RAF1	0.34
MKLN1-AS	RB1	0.51
MKLN1-AS	RB1CC1	0.51
MKLN1-AS	RELA	0.56
MKLN1-AS	RGS19	0.35
MKLN1-AS	RHEB	0.55
MKLN1-AS	RPS6KB1	0.55
MKLN1-AS	RPTOR	0.52
MKLN1-AS	SAR1A	0.44
MKLN1-AS	SH3GLB1	0.64
MKLN1-AS	SIRT1	0.43
MKLN1-AS	SPNS1	0.52
MKLN1-AS	SQSTM1	0.54
MKLN1-AS	ST13	0.47
MKLN1-AS	TBK1	0.61
MKLN1-AS	TM9SF1	0.37
MKLN1-AS	TP53BP1	0.62
MKLN1-AS	TP63	0.33
MKLN1-AS	TSC1	0.49
MKLN1-AS	TSC2	0.48
MKLN1-AS	ULK1	0.42
MKLN1-AS	ULK3	0.34
MKLN1-AS	USP10	0.6
MKLN1-AS	UVRAG	0.51
MKLN1-AS	VAMP3	0.57
MKLN1-AS	VAMP7	0.37
MKLN1-AS	VEGFA	0.43
MKLN1-AS	WDFY3	0.55
MKLN1-AS	WDR45	0.33
MKLN1-AS	WIPI1	0.58
MKLN1-AS	WIPI2	0.38
MKLN1-AS	ZFYVE1	0.39
PLBD1-AS1	AMBRA1	0.33
PLBD1-AS1	ATG16L1	0.32
PLBD1-AS1	ATG2B	0.33
PLBD1-AS1	ATG3	0.31
PLBD1-AS1	ATG4C	0.42
PLBD1-AS1	ATG5	0.42
PLBD1-AS1	ATG7	0.33
PLBD1-AS1	BCL2	0.33
PLBD1-AS1	BECN1	0.38
PLBD1-AS1	BIRC6	0.35
PLBD1-AS1	BNIP3L	0.41
PLBD1-AS1	CAMKK2	0.35
PLBD1-AS1	CASP1	0.37
PLBD1-AS1	CASP3	0.36
PLBD1-AS1	CASP8	0.33
PLBD1-AS1	CCR2	0.31
PLBD1-AS1	CDKN1B	0.33
PLBD1-AS1	CHMP2B	0.44
PLBD1-AS1	CXCR4	0.31
PLBD1-AS1	DAPK1	0.3
PLBD1-AS1	DRAM1	0.38
PLBD1-AS1	EEF2K	0.4
PLBD1-AS1	EIF2AK2	0.34
PLBD1-AS1	EIF2AK3	0.37
PLBD1-AS1	EIF2S1	0.35
PLBD1-AS1	EIF4G1	0.37
PLBD1-AS1	FOXO3	0.35
PLBD1-AS1	GNAI3	0.43
PLBD1-AS1	GOPC	0.41
PLBD1-AS1	HDAC1	0.31
PLBD1-AS1	HGS	0.34
PLBD1-AS1	HIF1A	0.45
PLBD1-AS1	HSPA8	0.31
PLBD1-AS1	IKBKB	0.34
PLBD1-AS1	ITGA3	0.34
PLBD1-AS1	ITGB1	0.38
PLBD1-AS1	ITPR1	0.43
PLBD1-AS1	KIF5B	0.32
PLBD1-AS1	MAPK1	0.35
PLBD1-AS1	MAPK8	0.38
PLBD1-AS1	MTOR	0.39
PLBD1-AS1	NAF1	0.42
PLBD1-AS1	NCKAP1	0.37
PLBD1-AS1	NFKB1	0.38
PLBD1-AS1	NLRC4	0.38
PLBD1-AS1	NPC1	0.35
PLBD1-AS1	PEX3	0.36
PLBD1-AS1	PIK3C3	0.36
PLBD1-AS1	PIK3R4	0.35
PLBD1-AS1	PRKCD	0.33
PLBD1-AS1	RAB11A	0.3
PLBD1-AS1	RAB1A	0.37
PLBD1-AS1	RAB33B	0.36
PLBD1-AS1	RAB5A	0.35
PLBD1-AS1	RAB7A	0.37
PLBD1-AS1	RAF1	0.33
PLBD1-AS1	RELA	0.3
PLBD1-AS1	RPS6KB1	0.36
PLBD1-AS1	RPTOR	0.3
PLBD1-AS1	SH3GLB1	0.45
PLBD1-AS1	SPNS1	0.36
PLBD1-AS1	TBK1	0.42
PLBD1-AS1	TP53BP1	0.44
PLBD1-AS1	USP10	0.38
PLBD1-AS1	UVRAG	0.39
PLBD1-AS1	VAMP3	0.38
PLBD1-AS1	VAMP7	0.31
PLBD1-AS1	WDFY3	0.38
PLBD1-AS1	WIPI1	0.35
PLBD1-AS1	ZFYVE1	0.31
TMCC1-AS1	AMBRA1	0.37
TMCC1-AS1	ARSB	0.38
TMCC1-AS1	ATF4	0.4
TMCC1-AS1	ATG10	0.32
TMCC1-AS1	ATG12	0.4
TMCC1-AS1	ATG16L1	0.41
TMCC1-AS1	ATG3	0.41
TMCC1-AS1	ATG4B	0.46
TMCC1-AS1	ATG4C	0.4
TMCC1-AS1	ATG5	0.4
TMCC1-AS1	ATG7	0.49
TMCC1-AS1	ATG9A	0.47
TMCC1-AS1	ATIC	0.61
TMCC1-AS1	BAK1	0.44
TMCC1-AS1	BAX	0.37
TMCC1-AS1	BECN1	0.37
TMCC1-AS1	BIRC5	0.43
TMCC1-AS1	BIRC6	0.31
TMCC1-AS1	BNIP3L	0.34
TMCC1-AS1	CAMKK2	0.36
TMCC1-AS1	CANX	0.3
TMCC1-AS1	CAPN10	0.49
TMCC1-AS1	CAPNS1	0.37
TMCC1-AS1	CASP3	0.32
TMCC1-AS1	CASP4	0.3
TMCC1-AS1	CASP8	0.43
TMCC1-AS1	CFLAR	0.33
TMCC1-AS1	CHMP2B	0.34
TMCC1-AS1	CHMP4B	0.4
TMCC1-AS1	DRAM1	0.41
TMCC1-AS1	EEF2K	0.32
TMCC1-AS1	EIF2AK3	0.32
TMCC1-AS1	EIF2S1	0.32
TMCC1-AS1	EIF4EBP1	0.31
TMCC1-AS1	EIF4G1	0.37
TMCC1-AS1	FADD	0.37
TMCC1-AS1	FKBP1A	0.56
TMCC1-AS1	FOXO3	0.34
TMCC1-AS1	GABARAP	0.33
TMCC1-AS1	GABARAPL2	0.32
TMCC1-AS1	GAPDH	0.41
TMCC1-AS1	GNAI3	0.41
TMCC1-AS1	GOPC	0.42
TMCC1-AS1	GRID2	0.32
TMCC1-AS1	HDAC1	0.46
TMCC1-AS1	HGS	0.41
TMCC1-AS1	HSP90AB1	0.46
TMCC1-AS1	HSPA5	0.34
TMCC1-AS1	HSPA8	0.34
TMCC1-AS1	IKBKB	0.38
TMCC1-AS1	IKBKE	0.34
TMCC1-AS1	ITGA6	0.36
TMCC1-AS1	KIF5B	0.39
TMCC1-AS1	MAPK1	0.44
TMCC1-AS1	MAPK3	0.39
TMCC1-AS1	MAPK8	0.35
TMCC1-AS1	MLST8	0.39
TMCC1-AS1	MTMR14	0.46
TMCC1-AS1	MYC	0.37
TMCC1-AS1	NAF1	0.34
TMCC1-AS1	NCKAP1	0.43
TMCC1-AS1	NLRC4	0.37
TMCC1-AS1	NPC1	0.42
TMCC1-AS1	PARP1	0.4
TMCC1-AS1	PEA15	0.32
TMCC1-AS1	PELP1	0.41
TMCC1-AS1	PIK3C3	0.41
TMCC1-AS1	PRKAB1	0.35
TMCC1-AS1	PRKAR1A	0.31
TMCC1-AS1	PRKCD	0.4
TMCC1-AS1	RAB11A	0.43
TMCC1-AS1	RAB1A	0.44
TMCC1-AS1	RAB24	0.36
TMCC1-AS1	RAB5A	0.32
TMCC1-AS1	RAB7A	0.49
TMCC1-AS1	RAC1	0.43
TMCC1-AS1	RAF1	0.35
TMCC1-AS1	RB1	0.34
TMCC1-AS1	RB1CC1	0.33
TMCC1-AS1	RELA	0.39
TMCC1-AS1	RGS19	0.31
TMCC1-AS1	RHEB	0.4
TMCC1-AS1	RPS6KB1	0.43
TMCC1-AS1	RPTOR	0.39
TMCC1-AS1	SAR1A	0.47
TMCC1-AS1	SH3GLB1	0.43
TMCC1-AS1	SPHK1	0.31
TMCC1-AS1	SPNS1	0.34
TMCC1-AS1	ST13	0.42
TMCC1-AS1	TBK1	0.35
TMCC1-AS1	TP53BP1	0.41
TMCC1-AS1	TSC1	0.47
TMCC1-AS1	USP10	0.41
TMCC1-AS1	VAMP3	0.37
TMCC1-AS1	WIPI2	0.4
